# Supplementary material for: 5-(Adamantan-1-yl)-3-[(2-meth­oxy­eth­yl)sulfan­yl]-4-phenyl-4H-1,2,4-triazole
Source: Acta Crystallogr Sect E Struct Rep Online. 2012 Jul 4;68(Pt 8):o2326. doi: 10.1107/S1600536812029510 (PMC3414191; doi:10.1107/S1600536812029510)
Supplement: Supplementary file 1 [file e-68-o2326-sup1.cif]

##############################################################################
#                                                                            #
# This CIF contains the data in a paper accepted for publication in          #
# Acta Crystallographica Section E. It conforms to the requirements of       #
# Notes for Authors for Acta Crystallographica Section E, and has been       #
# peer reviewed under the auspices of the IUCr Commission on Journals.       #
#                                                                            #
# Full details of the Crystallographic Information File format               #
# are given in the paper "The Crystallographic Information File (CIF):       #
# a New Standard Archive File for Crystallography" by S. R. Hall, F. H.      #
# Allen and I. D. Brown [Acta Cryst. (1991), A47, 655-685].                  #
#                                                                            #
# The current version of the core CIF dictionary is obtainable from          #
# ftp://ftp.iucr.org/pub/cif_core.dic.                                       #
#                                                                            #
# Software is freely available for graphical display of the structure(s)     #
# in this CIF. For information consult the CIF software page                 #
# http://www.iucr.org/resources/cif/software.                                #
#                                                                            #
# This file may be used for bona fide research purposes within the           #
# scientific community so long as proper attribution is given to the journal # 
# article from which it was obtained.                                        #
#                                                                            #
##############################################################################
data_global
_audit_creation_method     'form.cif (version 2.0)'
_journal_data_validation_number     ?
_journal_date_recd_electronic     2012-06-27
_journal_date_accepted     2012-06-28
_journal_name_full     'Acta Crystallographica, Section E'
_journal_year     2012
_journal_volume     68
_journal_issue      8
_journal_page_first     o2326
_journal_page_last     o2326
_journal_paper_category     QO
_journal_paper_doi     10.1107/S1600536812029510
_journal_coeditor_code     HB6881
_publ_contact_author_name     'Prof. Fun Hoong-Kun'
_publ_contact_author_address
;
      X-ray Crystallography Unit
      School of Physics
      Universiti Sains Malaysia
      11800 USM, Penang
      MALAYSIA
;
_publ_contact_author_email     'hkfun@usm.my'
_publ_contact_author_fax     '6 04 6579150'
_publ_contact_author_phone     '6 04 6533652'
_publ_section_title
;\
5-(Adamantan-1-yl)-3-[(2-methoxyethyl)sulfanyl]-4-phenyl-4<i>H</i>-1,2,4-\
triazole
;
loop_
    _publ_author_name
    _publ_author_footnote
    _publ_author_address
    'Ali A. El-Emam' ?
;     Department of Pharmaceutical Chemistry
      College of Pharmacy
      King Saud University
      PO Box 2457
      Riyadh 11451
      Saudi Arabia
;
    'Ebtehal S. Al-Abdullah' ?
;     Department of Pharmaceutical Chemistry
      College of Pharmacy
      King Saud University
      PO Box 2457
      Riyadh 11451
      Saudi Arabia
;
    'Hanadi H. Asiri' ?
;     Department of Pharmaceutical Chemistry
      College of Pharmacy
      King Saud University
      PO Box 2457
      Riyadh 11451
      Saudi Arabia
;
    'Suchada Chantrapromma'
;
      Thomson Reuters ResearcherID: A-5085-2009.
;
;     Crystal Materials Research Unit
      Department of Chemistry
      Faculty of Science
      Prince of Songkla University
      Hat-Yai, Songkhla 90112
      Thailand
;
    'Hoong-Kun Fun'
;
      Thomson Reuters ResearcherID: A-3561-2009.
;
;     X-ray Crystallography Unit
      School of Physics
      Universiti Sains Malaysia
      11800 USM, Penang
      Malaysia
;
data_I
_audit_creation_method     SHELXL-97
_chemical_name_systematic
;
5-(Adamantan-1-yl)-3-[(2-methoxyethyl)sulfanyl]-4-phenyl-4<i>H</i>-1,2,4-
triazole
;
_chemical_name_common
;
;
_chemical_formula_moiety     'C21 H27 N3 O S'
_chemical_formula_sum     'C21 H27 N3 O S'
_chemical_formula_iupac     'C21 H27 N3 O S'
_chemical_formula_weight     369.53
_chemical_melting_point_gt     428
_chemical_melting_point_lt     430
_symmetry_cell_setting     monoclinic
_symmetry_space_group_name_H-M     'C 2/c'
_symmetry_space_group_name_Hall     '-C 2yc'
loop_
    _symmetry_equiv_pos_as_xyz
    'x, y, z'
    '-x, y, -z+1/2'
    'x+1/2, y+1/2, z'
    '-x+1/2, y+1/2, -z+1/2'
    '-x, -y, -z'
    'x, -y, z-1/2'
    '-x+1/2, -y+1/2, -z'
    'x+1/2, -y+1/2, z-1/2'
_cell_length_a     22.5107(5)
_cell_length_b     9.7642(2)
_cell_length_c     19.5594(3)
_cell_angle_alpha     90.00
_cell_angle_beta     116.6790(10)
_cell_angle_gamma     90.00
_cell_volume     3841.43(13)
_cell_formula_units_Z     8
_cell_measurement_reflns_used     3499
_cell_measurement_theta_min     5.00
_cell_measurement_theta_max     69.00
_cell_measurement_temperature     296(2)
_exptl_crystal_description     Plate
_exptl_crystal_colour     Colorless
_exptl_crystal_size_max     0.59
_exptl_crystal_size_mid     0.56
_exptl_crystal_size_min     0.18
_exptl_crystal_density_diffrn     1.278
_exptl_crystal_density_meas     ?
_exptl_crystal_density_method     'not measured'
_exptl_crystal_F_000     1584
_exptl_absorpt_coefficient_mu     1.603
_exptl_absorpt_correction_type     multi-scan
_exptl_absorpt_process_details     '(SADABS; Bruker, 2009)'
_exptl_absorpt_correction_T_min     0.4529
_exptl_absorpt_correction_T_max     0.7612
_exptl_special_details     ?
_diffrn_ambient_temperature     296(2)
_diffrn_radiation_type     CuK\a
_diffrn_radiation_wavelength     1.54178
_diffrn_radiation_source     'fine-focus sealed tube'
_diffrn_radiation_monochromator     graphite
_diffrn_measurement_device_type     'Bruker SMART APEXII CCD'
_diffrn_measurement_method     '\f and \w scans'
_diffrn_detector_area_resol_mean     .
_diffrn_reflns_number     12922
_diffrn_reflns_av_R_equivalents     0.0283
_diffrn_reflns_av_sigmaI/netI     0.0268
_diffrn_reflns_theta_min     5.00
_diffrn_reflns_theta_max     69.00
_diffrn_reflns_theta_full     69.00
_diffrn_measured_fraction_theta_max     0.977
_diffrn_measured_fraction_theta_full     0.977
_diffrn_reflns_limit_h_min     -27
_diffrn_reflns_limit_h_max     26
_diffrn_reflns_limit_k_min     -11
_diffrn_reflns_limit_k_max     11
_diffrn_reflns_limit_l_min     -23
_diffrn_reflns_limit_l_max     23
_diffrn_standards_number     0
_diffrn_standards_interval_count     .
_diffrn_standards_interval_time     .
_diffrn_standards_decay_%     ?
_refine_special_details
;
 Refinement of F^2^ against ALL reflections.  The weighted R-factor wR and
 goodness of fit S are based on F^2^, conventional R-factors R are based
 on F, with F set to zero for negative F^2^. The threshold expression of
 F^2^ > 2sigma(F^2^) is used only for calculating R-factors(gt) etc. and is
 not relevant to the choice of reflections for refinement.  R-factors based
 on F^2^ are statistically about twice as large as those based on F, and R-
 factors based on ALL data will be even larger.
;
_reflns_number_total     3499
_reflns_number_gt     3075
_reflns_threshold_expression     I>2\s(I)
_refine_ls_structure_factor_coef     Fsqd
_refine_ls_matrix_type     full
_refine_ls_R_factor_all     0.0497
_refine_ls_R_factor_gt     0.0451
_refine_ls_wR_factor_gt     0.1252
_refine_ls_wR_factor_ref     0.1297
_refine_ls_goodness_of_fit_ref     1.051
_refine_ls_restrained_S_all     1.051
_refine_ls_number_reflns     3499
_refine_ls_number_parameters     245
_refine_ls_number_restraints     0
_refine_ls_hydrogen_treatment     constr
_refine_ls_weighting_scheme     calc
_refine_ls_weighting_details
         'calc w=1/[\s^2^(Fo^2^)+(0.0809P)^2^+1.3248P] where P=(Fo^2^+2Fc^2^)/3'
_atom_sites_solution_hydrogens     geom
_atom_sites_solution_primary     direct
_atom_sites_solution_secondary     difmap
_refine_ls_shift/su_max     0.001
_refine_ls_shift/su_mean     0.001
_refine_diff_density_max     0.222
_refine_diff_density_min     -0.304
_refine_ls_extinction_method     none
_refine_ls_extinction_coef     ?
loop_
    _atom_type_symbol
    _atom_type_description
    _atom_type_scat_dispersion_real
    _atom_type_scat_dispersion_imag
    _atom_type_scat_source
    'C' 'C' 0.0181 0.0091
                         'International Tables Vol C Tables 4.2.6.8 and 6.1.1.4'
    'H' 'H' 0.0000 0.0000
                         'International Tables Vol C Tables 4.2.6.8 and 6.1.1.4'
    'N' 'N' 0.0311 0.0180
                         'International Tables Vol C Tables 4.2.6.8 and 6.1.1.4'
    'O' 'O' 0.0492 0.0322
                         'International Tables Vol C Tables 4.2.6.8 and 6.1.1.4'
    'S' 'S' 0.3331 0.5567
                         'International Tables Vol C Tables 4.2.6.8 and 6.1.1.4'
_computing_data_collection     'APEX2 (Bruker, 2009)'
_computing_cell_refinement     'SAINT (Bruker, 2009)'
_computing_data_reduction     'SAINT (Bruker, 2009)'
_computing_structure_solution     'SHELXTL (Sheldrick, 2008)'
_computing_structure_refinement     'SHELXTL (Sheldrick, 2008)'
_computing_molecular_graphics     'SHELXTL (Sheldrick, 2008)'
_computing_publication_material
                             'SHELXTL (Sheldrick, 2008) and PLATON (Spek, 2009)'
loop_
    _atom_site_type_symbol
    _atom_site_label
    _atom_site_fract_x
    _atom_site_fract_y
    _atom_site_fract_z
    _atom_site_U_iso_or_equiv
    _atom_site_adp_type
    _atom_site_calc_flag
    _atom_site_refinement_flags
    _atom_site_occupancy
    _atom_site_symmetry_multiplicity
    _atom_site_disorder_assembly
    _atom_site_disorder_group
    S S1 0.08715(2) 0.28171(4) 0.23891(2) 0.05409(17) Uani d . 1 1 . .
    N N1 0.11945(7) 0.33435(13) 0.38845(7) 0.0413(3) Uani d . 1 1 . .
    N N2 0.10327(8) 0.11543(14) 0.35822(9) 0.0532(4) Uani d . 1 1 . .
    N N3 0.11921(8) 0.13061(14) 0.43546(9) 0.0526(4) Uani d . 1 1 . .
    O O1A 0.10717(11) 0.1555(2) 0.10375(10) 0.0672(7) Uani d P 0.846(6) 1 A 1
    O O1B 0.0543(8) 0.1948(10) 0.0738(6) 0.076(5) Uani d P 0.154(6) 1 A 2
    C C1 0.10350(8) 0.23789(17) 0.33203(9) 0.0444(4) Uani d . 1 1 . .
    C C2 0.12860(8) 0.26011(16) 0.45299(9) 0.0424(3) Uani d . 1 1 . .
    C C3 0.14495(8) 0.31590(16) 0.53129(9) 0.0417(3) Uani d . 1 1 . .
    C C4 0.13939(12) 0.19832(18) 0.58035(11) 0.0593(5) Uani d . 1 1 . .
    H H4A 0.0946 0.1616 0.5565 0.071 Uiso calc R 1 1 . .
    H H4B 0.1698 0.1254 0.5835 0.071 Uiso calc R 1 1 . .
    C C5 0.15593(12) 0.2492(2) 0.66116(11) 0.0655(5) Uani d . 1 1 . .
    H H5A 0.1524 0.1727 0.6916 0.079 Uiso calc R 1 1 . .
    C C6 0.10653(11) 0.3612(2) 0.65583(11) 0.0627(5) Uani d . 1 1 . .
    H H6A 0.0616 0.3249 0.6320 0.075 Uiso calc R 1 1 . .
    H H6B 0.1161 0.3931 0.7067 0.075 Uiso calc R 1 1 . .
    C C7 0.11237(9) 0.47934(19) 0.60849(10) 0.0529(4) Uani d . 1 1 . .
    H H7A 0.0812 0.5520 0.6053 0.063 Uiso calc R 1 1 . .
    C C8 0.09607(8) 0.42908(18) 0.52755(9) 0.0463(4) Uani d . 1 1 . .
    H H8A 0.0990 0.5050 0.4972 0.056 Uiso calc R 1 1 . .
    H H8B 0.0510 0.3938 0.5030 0.056 Uiso calc R 1 1 . .
    C C9 0.21600(9) 0.3739(2) 0.57084(11) 0.0568(4) Uani d . 1 1 . .
    H H9A 0.2475 0.3035 0.5738 0.068 Uiso calc R 1 1 . .
    H H9B 0.2201 0.4496 0.5411 0.068 Uiso calc R 1 1 . .
    C C10 0.23171(9) 0.4233(2) 0.65161(11) 0.0649(5) Uani d . 1 1 . .
    H H10A 0.2770 0.4604 0.6762 0.078 Uiso calc R 1 1 . .
    C C11 0.18282(10) 0.5350(2) 0.64632(11) 0.0629(5) Uani d . 1 1 . .
    H H11A 0.1932 0.5681 0.6972 0.076 Uiso calc R 1 1 . .
    H H11B 0.1866 0.6113 0.6167 0.076 Uiso calc R 1 1 . .
    C C12 0.22647(12) 0.3049(3) 0.69881(11) 0.0755(6) Uani d . 1 1 . .
    H H12A 0.2375 0.3359 0.7502 0.091 Uiso calc R 1 1 . .
    H H12B 0.2575 0.2333 0.7022 0.091 Uiso calc R 1 1 . .
    C C13 0.12558(8) 0.47952(16) 0.37871(9) 0.0433(4) Uani d . 1 1 . .
    C C14 0.18701(10) 0.5351(2) 0.39749(12) 0.0607(5) Uani d . 1 1 . .
    H H14A 0.2247 0.4800 0.4152 0.073 Uiso calc R 1 1 . .
    C C15 0.19180(14) 0.6760(2) 0.38947(15) 0.0795(7) Uani d . 1 1 . .
    H H15A 0.2331 0.7154 0.4022 0.095 Uiso calc R 1 1 . .
    C C16 0.13615(16) 0.7570(2) 0.36300(13) 0.0793(7) Uani d . 1 1 . .
    H H16A 0.1399 0.8511 0.3589 0.095 Uiso calc R 1 1 . .
    C C17 0.07556(13) 0.6996(2) 0.34282(12) 0.0694(6) Uani d . 1 1 . .
    H H17A 0.0379 0.7549 0.3241 0.083 Uiso calc R 1 1 . .
    C C18 0.06922(10) 0.55996(19) 0.34984(10) 0.0544(4) Uani d . 1 1 . .
    H H18A 0.0276 0.5210 0.3353 0.065 Uiso calc R 1 1 . .
    C C19 0.07046(11) 0.1108(2) 0.19793(11) 0.0597(5) Uani d . 1 1 A .
    H H19A 0.1092 0.0533 0.2248 0.072 Uiso calc R 1 1 . .
    H H19B 0.0337 0.0708 0.2040 0.072 Uiso calc R 1 1 . .
    C C20 0.05380(13) 0.1161(3) 0.11512(13) 0.0738(6) Uani d . 1 1 . .
    H H20A 0.0389 0.0263 0.0926 0.089 Uiso calc PR 0.846(6) 1 A 1
    H H20B 0.0175 0.1800 0.0894 0.089 Uiso calc PR 0.846(6) 1 A 1
    H H20C 0.0797 0.0424 0.1098 0.089 Uiso d PR 0.154(6) 1 A 2
    H H20D 0.0087 0.0837 0.0911 0.089 Uiso d PR 0.154(6) 1 A 2
    C C21 0.08943(16) 0.1691(3) 0.02410(14) 0.0851(7) Uani d . 1 1 . .
    H H21A 0.1278 0.1967 0.0183 0.128 Uiso d PR 0.846(6) 1 A 1
    H H21B 0.0552 0.2370 0.0017 0.128 Uiso d PR 0.846(6) 1 A 1
    H H21C 0.0735 0.0829 -0.0011 0.128 Uiso d PR 0.846(6) 1 A 1
    H H21D 0.0838 0.2477 -0.0077 0.128 Uiso d PR 0.154(6) 1 A 2
    H H21E 0.1359 0.1547 0.0565 0.128 Uiso d PR 0.154(6) 1 A 2
    H H21F 0.0711 0.0899 -0.0075 0.128 Uiso d PR 0.154(6) 1 A 2
loop_
    _atom_site_aniso_label
    _atom_site_aniso_U_11
    _atom_site_aniso_U_22
    _atom_site_aniso_U_33
    _atom_site_aniso_U_12
    _atom_site_aniso_U_13
    _atom_site_aniso_U_23
    S1 0.0784(3) 0.0442(3) 0.0448(3) 0.00191(19) 0.0322(2) -0.00132(15)
    N1 0.0540(7) 0.0328(6) 0.0422(7) 0.0010(5) 0.0260(6) 0.0000(5)
    N2 0.0774(10) 0.0377(7) 0.0523(8) -0.0018(6) 0.0360(8) -0.0030(6)
    N3 0.0776(10) 0.0362(7) 0.0533(8) 0.0003(6) 0.0376(8) 0.0005(6)
    O1A 0.0721(14) 0.0758(13) 0.0534(10) -0.0075(10) 0.0280(10) -0.0151(8)
    O1B 0.123(13) 0.055(5) 0.065(6) 0.010(6) 0.056(7) 0.022(5)
    C1 0.0529(8) 0.0404(8) 0.0449(8) 0.0008(6) 0.0263(7) -0.0019(6)
    C2 0.0520(8) 0.0356(8) 0.0456(8) 0.0027(6) 0.0272(7) 0.0032(6)
    C3 0.0490(8) 0.0377(8) 0.0413(8) 0.0026(6) 0.0228(7) 0.0023(6)
    C4 0.0881(13) 0.0434(9) 0.0560(10) 0.0048(9) 0.0408(10) 0.0079(8)
    C5 0.0989(16) 0.0556(11) 0.0519(10) 0.0053(10) 0.0425(11) 0.0125(8)
    C6 0.0718(12) 0.0775(13) 0.0489(10) -0.0054(10) 0.0360(9) -0.0048(9)
    C7 0.0591(10) 0.0553(10) 0.0441(9) 0.0095(8) 0.0232(8) -0.0048(7)
    C8 0.0502(8) 0.0471(9) 0.0409(8) 0.0059(7) 0.0198(7) -0.0012(6)
    C9 0.0474(9) 0.0705(12) 0.0529(10) 0.0028(8) 0.0229(8) 0.0019(8)
    C10 0.0480(9) 0.0863(14) 0.0494(10) -0.0035(9) 0.0120(8) -0.0056(9)
    C11 0.0776(12) 0.0604(11) 0.0467(10) -0.0109(9) 0.0242(9) -0.0126(8)
    C12 0.0768(13) 0.0928(16) 0.0453(10) 0.0270(12) 0.0172(10) 0.0131(10)
    C13 0.0617(9) 0.0335(8) 0.0406(8) 0.0006(6) 0.0282(7) 0.0013(6)
    C14 0.0665(11) 0.0519(10) 0.0701(12) -0.0058(8) 0.0365(10) 0.0029(8)
    C15 0.1005(17) 0.0571(13) 0.0889(16) -0.0289(12) 0.0497(14) -0.0048(11)
    C16 0.141(2) 0.0356(9) 0.0696(13) -0.0053(12) 0.0546(15) 0.0023(9)
    C17 0.1080(17) 0.0449(10) 0.0599(11) 0.0206(11) 0.0419(12) 0.0118(8)
    C18 0.0689(11) 0.0469(9) 0.0502(9) 0.0084(8) 0.0292(8) 0.0051(7)
    C19 0.0726(12) 0.0502(10) 0.0541(10) -0.0017(8) 0.0264(9) -0.0092(8)
    C20 0.0829(15) 0.0723(15) 0.0653(13) -0.0105(11) 0.0325(11) -0.0228(11)
    C21 0.132(2) 0.0667(14) 0.0634(13) -0.0083(14) 0.0501(14) -0.0103(10)
_geom_special_details
;
 All esds (except the esd in the dihedral angle between two l.s. planes)
 are estimated using the full covariance matrix.  The cell esds are taken
 into account individually in the estimation of esds in distances, angles
 and torsion angles; correlations between esds in cell parameters are only
 used when they are defined by crystal symmetry.  An approximate (isotropic)
 treatment of cell esds is used for estimating esds involving l.s. planes.
;
loop_
    _geom_bond_atom_site_label_1
    _geom_bond_atom_site_label_2
    _geom_bond_site_symmetry_2
    _geom_bond_distance
    _geom_bond_publ_flag
    S1 C1 . 1.7418(17) ?
    S1 C19 . 1.8161(19) ?
    N1 C1 . 1.370(2) ?
    N1 C2 . 1.389(2) ?
    N1 C13 . 1.4450(19) ?
    N2 C1 . 1.302(2) ?
    N2 N3 . 1.395(2) ?
    N3 C2 . 1.302(2) ?
    O1A C20 . 1.371(3) ?
    O1A C21 . 1.430(3) ?
    O1B C20 . 1.119(9) ?
    O1B C21 . 1.524(11) ?
    C2 C3 . 1.507(2) ?
    C3 C4 . 1.537(2) ?
    C3 C8 . 1.538(2) ?
    C3 C9 . 1.538(2) ?
    C4 C5 . 1.534(3) ?
    C4 H4A . 0.9700 ?
    C4 H4B . 0.9700 ?
    C5 C12 . 1.520(3) ?
    C5 C6 . 1.530(3) ?
    C5 H5A . 0.9800 ?
    C6 C7 . 1.522(3) ?
    C6 H6A . 0.9700 ?
    C6 H6B . 0.9700 ?
    C7 C11 . 1.518(3) ?
    C7 C8 . 1.536(2) ?
    C7 H7A . 0.9800 ?
    C8 H8A . 0.9700 ?
    C8 H8B . 0.9700 ?
    C9 C10 . 1.534(3) ?
    C9 H9A . 0.9700 ?
    C9 H9B . 0.9700 ?
    C10 C12 . 1.517(3) ?
    C10 C11 . 1.519(3) ?
    C10 H10A . 0.9800 ?
    C11 H11A . 0.9700 ?
    C11 H11B . 0.9700 ?
    C12 H12A . 0.9700 ?
    C12 H12B . 0.9700 ?
    C13 C14 . 1.374(3) ?
    C13 C18 . 1.379(2) ?
    C14 C15 . 1.394(3) ?
    C14 H14A . 0.9300 ?
    C15 C16 . 1.371(4) ?
    C15 H15A . 0.9300 ?
    C16 C17 . 1.359(4) ?
    C16 H16A . 0.9300 ?
    C17 C18 . 1.384(3) ?
    C17 H17A . 0.9300 ?
    C18 H18A . 0.9300 ?
    C19 C20 . 1.491(3) ?
    C19 H19A . 0.9700 ?
    C19 H19B . 0.9700 ?
    C20 H20A . 0.9700 ?
    C20 H20B . 0.9700 ?
    C20 H20C . 0.9601 ?
    C20 H20D . 0.9599 ?
    C21 H21A . 0.9599 ?
    C21 H21B . 0.9600 ?
    C21 H21C . 0.9600 ?
    C21 H21D . 0.9600 ?
    C21 H21E . 0.9598 ?
    C21 H21F . 0.9600 ?
loop_
    _geom_angle_atom_site_label_1
    _geom_angle_atom_site_label_2
    _geom_angle_atom_site_label_3
    _geom_angle_site_symmetry_1
    _geom_angle_site_symmetry_3
    _geom_angle
    _geom_angle_publ_flag
    C1 S1 C19 . . 98.08(9) ?
    C1 N1 C2 . . 104.57(13) ?
    C1 N1 C13 . . 125.03(13) ?
    C2 N1 C13 . . 130.39(13) ?
    C1 N2 N3 . . 106.50(13) ?
    C2 N3 N2 . . 108.70(13) ?
    C20 O1A C21 . . 111.5(2) ?
    C21 O1A H20C . . 105.5 ?
    C20 O1A H21E . . 146.8 ?
    H20C O1A H21E . . 117.0 ?
    C20 O1B C21 . . 121.6(9) ?
    C20 O1B H21B . . 152.8 ?
    N2 C1 N1 . . 111.12(14) ?
    N2 C1 S1 . . 126.93(13) ?
    N1 C1 S1 . . 121.95(12) ?
    N3 C2 N1 . . 109.10(14) ?
    N3 C2 C3 . . 123.72(14) ?
    N1 C2 C3 . . 127.16(14) ?
    C2 C3 C4 . . 108.26(13) ?
    C2 C3 C8 . . 111.61(13) ?
    C4 C3 C8 . . 108.03(14) ?
    C2 C3 C9 . . 111.62(13) ?
    C4 C3 C9 . . 108.59(15) ?
    C8 C3 C9 . . 108.64(14) ?
    C5 C4 C3 . . 110.57(15) ?
    C5 C4 H4A . . 109.5 ?
    C3 C4 H4A . . 109.5 ?
    C5 C4 H4B . . 109.5 ?
    C3 C4 H4B . . 109.5 ?
    H4A C4 H4B . . 108.1 ?
    C12 C5 C6 . . 110.26(19) ?
    C12 C5 C4 . . 109.43(18) ?
    C6 C5 C4 . . 109.17(17) ?
    C12 C5 H5A . . 109.3 ?
    C6 C5 H5A . . 109.3 ?
    C4 C5 H5A . . 109.3 ?
    C7 C6 C5 . . 108.95(15) ?
    C7 C6 H6A . . 109.9 ?
    C5 C6 H6A . . 109.9 ?
    C7 C6 H6B . . 109.9 ?
    C5 C6 H6B . . 109.9 ?
    H6A C6 H6B . . 108.3 ?
    C11 C7 C6 . . 109.37(16) ?
    C11 C7 C8 . . 109.30(15) ?
    C6 C7 C8 . . 109.82(15) ?
    C11 C7 H7A . . 109.4 ?
    C6 C7 H7A . . 109.4 ?
    C8 C7 H7A . . 109.4 ?
    C7 C8 C3 . . 110.23(13) ?
    C7 C8 H8A . . 109.6 ?
    C3 C8 H8A . . 109.6 ?
    C7 C8 H8B . . 109.6 ?
    C3 C8 H8B . . 109.6 ?
    H8A C8 H8B . . 108.1 ?
    C10 C9 C3 . . 109.92(15) ?
    C10 C9 H9A . . 109.7 ?
    C3 C9 H9A . . 109.7 ?
    C10 C9 H9B . . 109.7 ?
    C3 C9 H9B . . 109.7 ?
    H9A C9 H9B . . 108.2 ?
    C12 C10 C11 . . 109.68(18) ?
    C12 C10 C9 . . 109.98(19) ?
    C11 C10 C9 . . 109.32(15) ?
    C12 C10 H10A . . 109.3 ?
    C11 C10 H10A . . 109.3 ?
    C9 C10 H10A . . 109.3 ?
    C7 C11 C10 . . 110.02(16) ?
    C7 C11 H11A . . 109.7 ?
    C10 C11 H11A . . 109.7 ?
    C7 C11 H11B . . 109.7 ?
    C10 C11 H11B . . 109.7 ?
    H11A C11 H11B . . 108.2 ?
    C10 C12 C5 . . 109.14(16) ?
    C10 C12 H12A . . 109.9 ?
    C5 C12 H12A . . 109.9 ?
    C10 C12 H12B . . 109.9 ?
    C5 C12 H12B . . 109.9 ?
    H12A C12 H12B . . 108.3 ?
    C14 C13 C18 . . 120.99(16) ?
    C14 C13 N1 . . 119.80(15) ?
    C18 C13 N1 . . 119.21(15) ?
    C13 C14 C15 . . 118.7(2) ?
    C13 C14 H14A . . 120.7 ?
    C15 C14 H14A . . 120.7 ?
    C16 C15 C14 . . 120.5(2) ?
    C16 C15 H15A . . 119.7 ?
    C14 C15 H15A . . 119.7 ?
    C17 C16 C15 . . 120.0(2) ?
    C17 C16 H16A . . 120.0 ?
    C15 C16 H16A . . 120.0 ?
    C16 C17 C18 . . 120.8(2) ?
    C16 C17 H17A . . 119.6 ?
    C18 C17 H17A . . 119.6 ?
    C13 C18 C17 . . 119.01(19) ?
    C13 C18 H18A . . 120.5 ?
    C17 C18 H18A . . 120.5 ?
    C20 C19 S1 . . 110.44(15) ?
    C20 C19 H19A . . 109.6 ?
    S1 C19 H19A . . 109.6 ?
    C20 C19 H19B . . 109.6 ?
    S1 C19 H19B . . 109.6 ?
    H19A C19 H19B . . 108.1 ?
    O1B C20 O1A . . 52.9(7) ?
    O1B C20 C19 . . 136.8(6) ?
    O1A C20 C19 . . 112.00(19) ?
    O1B C20 H20A . . 114.0 ?
    O1A C20 H20A . . 109.2 ?
    C19 C20 H20A . . 109.2 ?
    O1B C20 H20B . . 57.4 ?
    O1A C20 H20B . . 109.2 ?
    C19 C20 H20B . . 109.2 ?
    H20A C20 H20B . . 107.9 ?
    O1B C20 H20C . . 103.5 ?
    O1A C20 H20C . . 64.8 ?
    C19 C20 H20C . . 102.9 ?
    H20A C20 H20C . . 51.4 ?
    H20B C20 H20C . . 146.7 ?
    O1B C20 H20D . . 103.0 ?
    O1A C20 H20D . . 145.4 ?
    C19 C20 H20D . . 102.4 ?
    H20A C20 H20D . . 53.6 ?
    H20B C20 H20D . . 60.0 ?
    H20C C20 H20D . . 105.0 ?
    O1A C21 H21A . . 109.3 ?
    O1B C21 H21A . . 141.5 ?
    O1A C21 H21B . . 109.6 ?
    O1B C21 H21B . . 68.7 ?
    H21A C21 H21B . . 109.5 ?
    O1A C21 H21C . . 109.6 ?
    O1B C21 H21C . . 106.9 ?
    H21A C21 H21C . . 109.5 ?
    H21B C21 H21C . . 109.5 ?
    O1A C21 H21D . . 132.2 ?
    O1B C21 H21D . . 109.1 ?
    H21A C21 H21D . . 64.1 ?
    H21B C21 H21D . . 46.1 ?
    H21C C21 H21D . . 117.2 ?
    O1A C21 H21E . . 65.1 ?
    O1B C21 H21E . . 109.0 ?
    H21A C21 H21E . . 49.2 ?
    H21B C21 H21E . . 144.7 ?
    H21C C21 H21E . . 104.8 ?
    H21D C21 H21E . . 109.5 ?
    O1A C21 H21F . . 117.1 ?
    O1B C21 H21F . . 110.3 ?
    H21A C21 H21F . . 107.4 ?
    H21B C21 H21F . . 103.8 ?
    H21D C21 H21F . . 109.5 ?
    H21E C21 H21F . . 109.5 ?
loop_
    _geom_torsion_atom_site_label_1
    _geom_torsion_atom_site_label_2
    _geom_torsion_atom_site_label_3
    _geom_torsion_atom_site_label_4
    _geom_torsion_site_symmetry_1
    _geom_torsion_site_symmetry_2
    _geom_torsion_site_symmetry_3
    _geom_torsion_site_symmetry_4
    _geom_torsion
    _geom_torsion_publ_flag
    C1 N2 N3 C2 . . . . -0.2(2) ?
    N3 N2 C1 N1 . . . . 0.5(2) ?
    N3 N2 C1 S1 . . . . 179.88(13) ?
    C2 N1 C1 N2 . . . . -0.63(18) ?
    C13 N1 C1 N2 . . . . 178.41(15) ?
    C2 N1 C1 S1 . . . . 179.98(12) ?
    C13 N1 C1 S1 . . . . -1.0(2) ?
    C19 S1 C1 N2 . . . . 0.81(19) ?
    C19 S1 C1 N1 . . . . -179.90(14) ?
    N2 N3 C2 N1 . . . . -0.18(19) ?
    N2 N3 C2 C3 . . . . 178.35(15) ?
    C1 N1 C2 N3 . . . . 0.48(17) ?
    C13 N1 C2 N3 . . . . -178.49(16) ?
    C1 N1 C2 C3 . . . . -177.99(15) ?
    C13 N1 C2 C3 . . . . 3.0(3) ?
    N3 C2 C3 C4 . . . . -7.1(2) ?
    N1 C2 C3 C4 . . . . 171.18(16) ?
    N3 C2 C3 C8 . . . . -125.84(17) ?
    N1 C2 C3 C8 . . . . 52.4(2) ?
    N3 C2 C3 C9 . . . . 112.38(18) ?
    N1 C2 C3 C9 . . . . -69.4(2) ?
    C2 C3 C4 C5 . . . . 179.69(16) ?
    C8 C3 C4 C5 . . . . -59.3(2) ?
    C9 C3 C4 C5 . . . . 58.3(2) ?
    C3 C4 C5 C12 . . . . -60.0(2) ?
    C3 C4 C5 C6 . . . . 60.8(2) ?
    C12 C5 C6 C7 . . . . 59.8(2) ?
    C4 C5 C6 C7 . . . . -60.4(2) ?
    C5 C6 C7 C11 . . . . -59.5(2) ?
    C5 C6 C7 C8 . . . . 60.5(2) ?
    C11 C7 C8 C3 . . . . 59.56(19) ?
    C6 C7 C8 C3 . . . . -60.43(19) ?
    C2 C3 C8 C7 . . . . 177.63(14) ?
    C4 C3 C8 C7 . . . . 58.74(19) ?
    C9 C3 C8 C7 . . . . -58.88(18) ?
    C2 C3 C9 C10 . . . . -177.38(15) ?
    C4 C3 C9 C10 . . . . -58.1(2) ?
    C8 C3 C9 C10 . . . . 59.14(19) ?
    C3 C9 C10 C12 . . . . 60.3(2) ?
    C3 C9 C10 C11 . . . . -60.2(2) ?
    C6 C7 C11 C10 . . . . 60.1(2) ?
    C8 C7 C11 C10 . . . . -60.1(2) ?
    C12 C10 C11 C7 . . . . -60.1(2) ?
    C9 C10 C11 C7 . . . . 60.6(2) ?
    C11 C10 C12 C5 . . . . 59.3(2) ?
    C9 C10 C12 C5 . . . . -60.9(2) ?
    C6 C5 C12 C10 . . . . -59.7(2) ?
    C4 C5 C12 C10 . . . . 60.4(2) ?
    C1 N1 C13 C14 . . . . -95.7(2) ?
    C2 N1 C13 C14 . . . . 83.1(2) ?
    C1 N1 C13 C18 . . . . 83.7(2) ?
    C2 N1 C13 C18 . . . . -97.5(2) ?
    C18 C13 C14 C15 . . . . 2.3(3) ?
    N1 C13 C14 C15 . . . . -178.32(18) ?
    C13 C14 C15 C16 . . . . -0.3(3) ?
    C14 C15 C16 C17 . . . . -1.4(4) ?
    C15 C16 C17 C18 . . . . 1.1(3) ?
    C14 C13 C18 C17 . . . . -2.6(3) ?
    N1 C13 C18 C17 . . . . 178.02(15) ?
    C16 C17 C18 C13 . . . . 0.9(3) ?
    C1 S1 C19 C20 . . . . 179.61(15) ?
    C21 O1B C20 O1A . . . . 44.6(9) ?
    C21 O1B C20 C19 . . . . 127.7(7) ?
    C21 O1A C20 O1B . . . . -43.2(7) ?
    C21 O1A C20 C19 . . . . -176.1(2) ?
    S1 C19 C20 O1B . . . . 8.4(12) ?
    S1 C19 C20 O1A . . . . 67.0(2) ?
    C20 O1A C21 O1B . . . . 34.6(6) ?
    C20 O1B C21 O1A . . . . -49.5(9) ?
_iucr_refine_instructions_details
;
TITL HA10_0m in C2/c
CELL 1.54178  22.5107   9.7642  19.5594  90.000 116.679  90.000
ZERR    8.00   0.0005   0.0002   0.0003   0.000   0.001   0.000
LATT  7
SYMM -X, Y, 0.5-Z
SFAC C H N O S
UNIT 168 216 24 8 8
TEMP 23.000
SIZE 0.18 0.562 0.587
L.S. 10
BOND $H
ACTA
CONF
FMAP 2
OMIT -4 138
OMIT 2 0 0
OMIT 0 0 2
PLAN 20
WGHT    0.080900    1.324800
FVAR       0.23365   0.84574
S1    5    0.087149    0.281713    0.238911    11.00000    0.07841    0.04423 =
         0.04477   -0.00132    0.03223    0.00191
N1    3    0.119447    0.334349    0.388450    11.00000    0.05395    0.03283 =
         0.04217    0.00002    0.02596    0.00099
N2    3    0.103274    0.115433    0.358220    11.00000    0.07741    0.03772 =
         0.05230   -0.00302    0.03602   -0.00178
N3    3    0.119215    0.130610    0.435464    11.00000    0.07756    0.03625 =
         0.05333    0.00049    0.03760    0.00035
PART   1
O1A   4    0.107171    0.155472    0.103754    21.00000    0.07213    0.07585 =
         0.05340   -0.01515    0.02802   -0.00752
PART   2
O1B   4    0.054331    0.194830    0.073837   -21.00000    0.12318    0.05503 =
         0.06544    0.02216    0.05558    0.01027
PART   0
C1    1    0.103495    0.237892    0.332031    11.00000    0.05293    0.04037 =
         0.04486   -0.00194    0.02628    0.00085
C2    1    0.128599    0.260106    0.452991    11.00000    0.05196    0.03564 =
         0.04564    0.00323    0.02721    0.00273
C3    1    0.144949    0.315897    0.531294    11.00000    0.04899    0.03768 =
         0.04130    0.00233    0.02275    0.00255
C4    1    0.139388    0.198321    0.580354    11.00000    0.08806    0.04336 =
         0.05604    0.00788    0.04077    0.00475
AFIX  23
H4A   2    0.094589    0.161574    0.556491    11.00000   -1.20000
H4B   2    0.169787    0.125439    0.583476    11.00000   -1.20000
AFIX   0
C5    1    0.155932    0.249160    0.661155    11.00000    0.09887    0.05556 =
         0.05194    0.01254    0.04255    0.00525
AFIX  13
H5A   2    0.152381    0.172719    0.691582    11.00000   -1.20000
AFIX   0
C6    1    0.106531    0.361179    0.655835    11.00000    0.07177    0.07750 =
         0.04886   -0.00482    0.03597   -0.00541
AFIX  23
H6A   2    0.061639    0.324910    0.631995    11.00000   -1.20000
H6B   2    0.116098    0.393124    0.706695    11.00000   -1.20000
AFIX   0
C7    1    0.112370    0.479339    0.608486    11.00000    0.05915    0.05530 =
         0.04411   -0.00483    0.02317    0.00951
AFIX  13
H7A   2    0.081209    0.552028    0.605299    11.00000   -1.20000
AFIX   0
C8    1    0.096074    0.429079    0.527546    11.00000    0.05024    0.04710 =
         0.04091   -0.00120    0.01976    0.00593
AFIX  23
H8A   2    0.098955    0.505027    0.497205    11.00000   -1.20000
H8B   2    0.051004    0.393822    0.503028    11.00000   -1.20000
AFIX   0
C9    1    0.215996    0.373882    0.570840    11.00000    0.04741    0.07054 =
         0.05289    0.00189    0.02286    0.00277
AFIX  23
H9A   2    0.247504    0.303549    0.573824    11.00000   -1.20000
H9B   2    0.220110    0.449612    0.541149    11.00000   -1.20000
AFIX   0
C10   1    0.231706    0.423348    0.651606    11.00000    0.04802    0.08634 =
         0.04936   -0.00557    0.01202   -0.00349
AFIX  13
H10A  2    0.276974    0.460385    0.676217    11.00000   -1.20000
AFIX   0
C11   1    0.182821    0.535025    0.646317    11.00000    0.07756    0.06045 =
         0.04666   -0.01260    0.02418   -0.01094
AFIX  23
H11A  2    0.193163    0.568126    0.697194    11.00000   -1.20000
H11B  2    0.186604    0.611262    0.616714    11.00000   -1.20000
AFIX   0
C12   1    0.226467    0.304907    0.698806    11.00000    0.07680    0.09285 =
         0.04530    0.01310    0.01724    0.02699
AFIX  23
H12A  2    0.237499    0.335904    0.750237    11.00000   -1.20000
H12B  2    0.257545    0.233335    0.702159    11.00000   -1.20000
AFIX   0
C13   1    0.125576    0.479516    0.378708    11.00000    0.06172    0.03354 =
         0.04059    0.00130    0.02820    0.00058
C14   1    0.187014    0.535146    0.397487    11.00000    0.06649    0.05194 =
         0.07010    0.00291    0.03651   -0.00584
AFIX  43
H14A  2    0.224657    0.479950    0.415191    11.00000   -1.20000
AFIX   0
C15   1    0.191804    0.676014    0.389472    11.00000    0.10053    0.05705 =
         0.08886   -0.00481    0.04969   -0.02885
AFIX  43
H15A  2    0.233063    0.715388    0.402180    11.00000   -1.20000
AFIX   0
C16   1    0.136151    0.756952    0.362999    11.00000    0.14093    0.03564 =
         0.06956    0.00232    0.05457   -0.00528
AFIX  43
H16A  2    0.139876    0.851106    0.358852    11.00000   -1.20000
AFIX   0
C17   1    0.075558    0.699636    0.342820    11.00000    0.10804    0.04486 =
         0.05992    0.01179    0.04192    0.02062
AFIX  43
H17A  2    0.037898    0.754875    0.324077    11.00000   -1.20000
AFIX   0
C18   1    0.069222    0.559963    0.349835    11.00000    0.06885    0.04688 =
         0.05025    0.00509    0.02921    0.00837
AFIX  43
H18A  2    0.027587    0.520970    0.335295    11.00000   -1.20000
AFIX   0
C19   1    0.070460    0.110798    0.197933    11.00000    0.07263    0.05021 =
         0.05408   -0.00916    0.02644   -0.00168
AFIX  23
H19A  2    0.109234    0.053339    0.224804    11.00000   -1.20000
H19B  2    0.033667    0.070793    0.204000    11.00000   -1.20000
AFIX   0
C20   1    0.053803    0.116055    0.115115    11.00000    0.08288    0.07228 =
         0.06530   -0.02280    0.03250   -0.01051
AFIX  23
PART   1
H20A  2    0.038927    0.026335    0.092617    21.00000   -1.20000
H20B  2    0.017549    0.180035    0.089358    21.00000   -1.20000
PART 2
H20C  2    0.079654    0.042355    0.109785   -21.00000   -1.20000
H20D  2    0.008744    0.083695    0.091095   -21.00000   -1.20000
PART 0
AFIX   0
C21   1    0.089435    0.169108    0.024104    11.00000    0.13198    0.06675 =
         0.06344   -0.01026    0.05007   -0.00826
AFIX   3
PART   1
H21A  2    0.127835    0.196678    0.018264    21.00000   -1.50000
H21B  2    0.055215    0.236998    0.001734    21.00000   -1.50000
H21C  2    0.073505    0.082888   -0.001096    21.00000   -1.50000
PART 2
H21D  2    0.083785    0.247698   -0.007726   -21.00000   -1.50000
H21E  2    0.135925    0.154688    0.056534   -21.00000   -1.50000
H21F  2    0.071085    0.089879   -0.007476   -21.00000   -1.50000
PART   0
HKLF 4
REM  HA10_0m in C2/c
REM R1 =  0.0451 for   3075 Fo > 4sig(Fo)  and  0.0497 for all   3499 data
REM    245 parameters refined using      0 restraints
END
WGHT      0.0809      1.3248
REM Highest difference peak  0.222,  deepest hole -0.304,  1-sigma level  0.065
Q1    1   0.0990  0.0943  0.1468  11.00000  0.05    0.22
Q2    1   0.1094  0.1010 -0.0003  11.00000  0.05    0.20
Q3    1   0.0000 -0.0450  0.2500  10.50000  0.05    0.18
Q4    1   0.0418  0.1226 -0.0194  11.00000  0.05    0.17
Q5    1   0.0323  0.3416  0.2251  11.00000  0.05    0.16
Q6    1   0.1497  0.4964  0.6296  11.00000  0.05    0.16
Q7    1   0.0617  0.8751  0.2683  11.00000  0.05    0.15
Q8    1   0.0522  0.4429  0.4741  11.00000  0.05    0.15
Q9    1   0.1789  0.3401  0.5503  11.00000  0.05    0.15
Q10   1   0.0591  0.3788  0.2102  11.00000  0.05    0.15
Q11   1   0.0000  0.5000  0.5000  10.50000  0.05    0.15
Q12   1   0.0357  0.3458  0.5156  11.00000  0.05    0.14
Q13   1   0.0661  0.2585  0.2732  11.00000  0.05    0.14
Q14   1   0.2296  0.5532  0.5182  11.00000  0.05    0.14
Q15   1   0.2090  0.4957  0.6393  11.00000  0.05    0.14
Q16   1   0.0000  0.8122  0.2500  10.50000  0.05    0.14
Q17   1   0.0190  0.1920 -0.0191  11.00000  0.05    0.13
Q18   1  -0.0054  0.4508  0.3066  11.00000  0.05    0.13
Q19   1  -0.0003  0.0683 -0.0189  11.00000  0.05    0.13
Q20   1  -0.0401  0.7566  0.2611  11.00000  0.05    0.13
;
