# Supplementary material for: 5-(Adamantan-1-yl)-3-[(2-meth­oxy­eth­yl)sulfan­yl]-4-phenyl-4H-1,2,4-triazole
Source: Acta Crystallogr Sect E Struct Rep Online. 2012 Jul 4;68(Pt 8):o2326. doi: 10.1107/S1600536812029510 (PMC3414191; doi:10.1107/S1600536812029510)
Supplement: Supplementary file 2 [file e-68-o2326-Isup2.hkl]

# 
# h,k,l, Fc-squared, Fo-squared, sigma(Fo-squared) and status flag 
# 
data_I
_shelx_title ' HA10_0m in C2/c' 
_shelx_refln_list_code          4 
_shelx_F_calc_maximum      515.27 
_exptl_crystal_F_000      1584.00 
_reflns_d_resolution_high  0.8258 
 
loop_ 
 _symmetry_equiv_pos_as_xyz 
 'x, y, z' 
 '-x, y, -z+1/2' 
 'x+1/2, y+1/2, z' 
 '-x+1/2, y+1/2, -z+1/2' 
 '-x, -y, -z' 
 'x, -y, z-1/2' 
 '-x+1/2, -y+1/2, -z' 
 'x+1/2, -y+1/2, z-1/2' 
 
_cell_length_a    22.5107 
_cell_length_b     9.7642 
_cell_length_c    19.5594 
_cell_angle_alpha  90.000 
_cell_angle_beta  116.679 
_cell_angle_gamma  90.000 
 
_shelx_F_squared_multiplier     1.000 
 
loop_ 
 _refln_index_h 
 _refln_index_k 
 _refln_index_l 
 _refln_F_squared_calc 
 _refln_F_squared_meas 
 _refln_F_squared_sigma 
 _refln_observed_status 
   4   0   0   265505.41   182493.89   5067.82 o 
   6   0   0    92826.97    81827.04   4803.09 o 
   8   0   0     5995.97     6904.40    148.94 o 
  10   0   0    12165.43    12532.45    261.62 o 
  12   0   0      236.91      304.33     11.07 o 
  14   0   0      240.51      231.64      9.30 o 
  16   0   0       10.27       19.89      5.33 o 
  18   0   0       40.28       49.95      5.94 o 
  20   0   0       48.25       35.60      5.79 o 
  22   0   0       91.96      147.41     20.34 o 
  24   0   0       76.27       67.67      6.45 o 
   1   1   0     9931.68     8751.59    192.28 o 
   3   1   0    34202.89    31386.35   1267.41 o 
   5   1   0     5146.16     5668.23     98.86 o 
   7   1   0     4190.77     4559.06     74.36 o 
   9   1   0     2636.39     2703.62     41.88 o 
  11   1   0      137.64      110.70      3.95 o 
  13   1   0        3.50        7.07      6.62 o 
  15   1   0        8.30       11.01      5.91 o 
  17   1   0       80.79       73.27      4.50 o 
  19   1   0      235.08      228.96      7.51 o 
  21   1   0        7.27        4.40      3.26 o 
  23   1   0        2.62        3.71      2.53 o 
   0   2   0    53728.36    39962.91   1165.61 o 
   2   2   0     1279.77     1246.11     27.19 o 
   4   2   0    28156.18    27166.10    664.70 o 
   6   2   0     3202.83     2912.65     58.42 o 
   8   2   0     3681.14     3844.98     82.68 o 
  10   2   0      149.25      197.29      9.04 o 
  12   2   0      716.44      726.61     23.19 o 
  14   2   0      960.45      903.17     37.36 o 
  16   2   0     1013.90      887.50     11.73 o 
  18   2   0      366.44      376.61      8.24 o 
  20   2   0       47.14       43.24      3.54 o 
  22   2   0       43.45       39.93      3.60 o 
  24   2   0       32.11       33.64      2.62 o 
   1   3   0     8460.48     8507.15    141.95 o 
   3   3   0      948.68     1050.99     23.26 o 
   5   3   0     4890.30     4696.51    130.60 o 
   7   3   0     1837.29     1890.97     43.59 o 
   9   3   0        0.96        2.63      3.37 o 
  11   3   0      163.98      179.62     10.70 o 
  13   3   0     1953.80     1754.49    107.01 o 
  15   3   0        0.38        6.19      2.04 o 
  17   3   0      582.41      515.51      7.92 o 
  19   3   0       14.20       30.70      3.52 o 
  21   3   0        0.07        1.69      2.73 o 
  23   3   0       44.75       45.85      3.13 o 
   0   4   0      762.01      924.87     26.46 o 
   2   4   0      464.31      432.36     13.30 o 
   4   4   0     1787.32     1889.35     42.96 o 
   6   4   0     2209.70     2483.71     61.95 o 
   8   4   0        2.02        2.17      4.25 o 
  10   4   0       95.39      124.13      6.83 o 
  12   4   0      637.70      594.15     24.72 o 
  14   4   0       57.72       78.25      3.38 o 
  16   4   0        1.23       -1.44      2.09 o 
  18   4   0      650.33      690.93     15.56 o 
  20   4   0       22.97       21.75      2.91 o 
  22   4   0       95.01       63.98      5.04 o 
   1   5   0    13615.29    15468.62    318.67 o 
   3   5   0     2007.47     2666.86     74.20 o 
   5   5   0     4654.91     4907.32    106.04 o 
   7   5   0     1020.62      723.29     19.56 o 
   9   5   0       70.77      102.22      8.22 o 
  11   5   0      551.39      517.80     25.57 o 
  13   5   0       36.90       40.11      3.04 o 
  15   5   0      122.10      114.27      3.86 o 
  17   5   0       19.05        7.27      2.23 o 
  19   5   0      139.51      118.85      4.70 o 
  21   5   0        4.11        0.58      2.80 o 
   0   6   0        2.26        2.31      6.55 o 
   2   6   0      433.54      482.00     21.37 o 
   4   6   0       90.30       79.47      6.37 o 
   6   6   0      694.98      783.42     20.77 o 
   8   6   0      477.20      422.68     24.09 o 
  10   6   0       99.80       82.57      5.87 o 
  12   6   0     1058.75     1029.91     18.14 o 
  14   6   0      130.78      101.84      4.29 o 
  16   6   0      314.77      293.77      8.64 o 
  18   6   0       12.63       11.07      4.56 o 
  20   6   0        0.40       -2.33      2.52 o 
   1   7   0     3335.84     3222.95    113.23 o 
   5   7   0     2666.22     2631.23     72.89 o 
   7   7   0     2850.24     2557.13    136.39 o 
   9   7   0        0.36        6.63      5.31 o 
  11   7   0     1192.97     1126.26     19.08 o 
  13   7   0      878.53      770.58     14.28 o 
  15   7   0      172.43      163.36      9.75 o 
  17   7   0      103.94       86.65      5.71 o 
  19   7   0       91.05       88.11      3.55 o 
   0   8   0      236.85      315.21     21.10 o 
   2   8   0       43.69       39.77      7.97 o 
   4   8   0      840.15      896.14     21.40 o 
  10   8   0      101.54       90.86      8.31 o 
  12   8   0      508.89      536.45     15.56 o 
  14   8   0      103.27       98.90      4.19 o 
  16   8   0        9.35        1.38      3.64 o 
   1   9   0       47.58       28.55      6.99 o 
   3   9   0      140.55      128.91      9.30 o 
   5   9   0       88.09       84.96     14.41 o 
   7   9   0      130.59      141.98     17.29 o 
   9   9   0       58.24       59.42      8.46 o 
  11   9   0      153.03      180.80     16.03 o 
  13   9   0      159.15      199.83     10.63 o 
   0  10   0       19.38       10.84      4.87 o 
   2  10   0       76.13       65.34      6.92 o 
   4  10   0       90.78       70.03     11.22 o 
   6  10   0      155.86      146.93     13.66 o 
   8  10   0      113.77       96.76     11.56 o 
  10  10   0       24.07       19.36      6.35 o 
  12  10   0      105.60      103.29      6.85 o 
   3  11   0       37.03       39.49      4.67 o 
   5  11   0        8.34       11.56      3.57 o 
   7  11   0      299.05      366.89     15.31 o 
 -23   1   1       64.43       80.37      5.12 o 
 -21   1   1        0.17       -0.61      3.44 o 
 -19   1   1       13.21       15.72      3.87 o 
 -17   1   1      391.50      368.79      8.46 o 
 -15   1   1       92.73       99.25      9.35 o 
 -13   1   1     2479.08     2629.77     57.43 o 
 -11   1   1    15493.12    14902.39    220.10 o 
  -9   1   1    20236.72    20523.19    301.21 o 
  -7   1   1    27204.44    26125.27    411.19 o 
  -5   1   1   119404.05   100184.31   1969.41 o 
  -3   1   1     7633.82     8323.28    187.68 o 
  -1   1   1    56753.46    40063.84    768.47 o 
   1   1   1      394.48      439.09      9.84 o 
   3   1   1     4529.11     3921.81     81.82 o 
   5   1   1     4123.98     4545.86     71.45 o 
   7   1   1     2233.14     2793.99     46.13 o 
   9   1   1     1964.07     2116.26     35.43 o 
  11   1   1     1473.08     1315.28     26.32 o 
  13   1   1        5.90        1.19      3.99 o 
  15   1   1      204.35      196.18      5.41 o 
  17   1   1        3.53        8.14      4.32 o 
  19   1   1       17.56       26.69      3.68 o 
  21   1   1        7.41       16.71      2.94 o 
  23   1   1       13.71       30.70      2.79 o 
 -24   2   1      249.51      303.72      9.57 o 
 -22   2   1       52.62       42.91      7.96 o 
 -20   2   1       11.39        3.28      3.53 o 
 -18   2   1     1203.07     1259.93     18.83 o 
 -16   2   1      156.49      165.63      5.17 o 
 -14   2   1      379.47      309.75     14.51 o 
 -12   2   1      140.03      138.76      8.47 o 
 -10   2   1      967.99     1063.80     26.50 o 
  -8   2   1     1513.33     1551.78     35.75 o 
  -6   2   1    13376.42    13429.32    259.17 o 
  -4   2   1     4090.39     4143.61     73.64 o 
  -2   2   1     5585.43     5633.81     93.69 o 
   0   2   1    57418.61    43208.02    822.71 o 
   2   2   1    10310.20     9946.93    244.48 o 
   4   2   1     6445.78     6177.20    153.86 o 
   6   2   1    12456.73    13697.50    264.01 o 
   8   2   1     2279.30     2187.37     49.23 o 
  10   2   1     3125.33     3700.28    101.18 o 
  12   2   1      854.58      801.79     23.10 o 
  14   2   1       40.22       45.64      7.12 o 
  16   2   1       97.03      131.45      6.36 o 
  18   2   1       71.06       69.64      4.34 o 
  20   2   1       47.32       43.67      3.30 o 
  22   2   1        6.11        3.94      2.49 o 
 -23   3   1        6.01        7.94      2.43 o 
 -21   3   1       50.35       43.67      3.62 o 
 -19   3   1       39.65       48.86      4.15 o 
 -17   3   1       69.50       65.75      6.00 o 
 -15   3   1      742.98      711.31     13.81 o 
 -13   3   1       13.76       49.19     29.23 o 
 -11   3   1      105.59       65.67      6.82 o 
  -9   3   1     3720.34     3735.32     83.23 o 
  -7   3   1       71.93       68.33      9.57 o 
  -5   3   1     6848.38     7218.82    197.17 o 
  -3   3   1      997.47     1207.39     22.49 o 
  -1   3   1      385.07      367.44      7.96 o 
   1   3   1      160.35      122.30     10.45 o 
   3   3   1     1130.91     1187.50     30.62 o 
   5   3   1      547.24      452.09     17.93 o 
   7   3   1    16209.46    16929.38    355.70 o 
   9   3   1      881.47      993.85     23.81 o 
  11   3   1     4714.33     4783.22    105.41 o 
  13   3   1      980.60      842.31     36.68 o 
  15   3   1      141.47      141.48      4.17 o 
  17   3   1      844.25      852.99     16.61 o 
  19   3   1       19.58        9.43      3.09 o 
  21   3   1       37.18       31.72      3.19 o 
  23   3   1        9.85        2.91      2.39 o 
 -22   4   1        2.65        6.15      3.13 o 
 -20   4   1        0.21       -4.39      3.19 o 
 -18   4   1       15.15       12.28      3.62 o 
 -16   4   1       26.65       28.93      2.97 o 
 -14   4   1        0.93       11.60      3.12 o 
 -12   4   1      404.05      376.17     19.04 o 
 -10   4   1       16.96       15.65      5.40 o 
  -8   4   1      402.75      537.14     18.30 o 
  -6   4   1     4166.12     4285.32     92.40 o 
  -4   4   1     2656.93     3079.82     68.04 o 
  -2   4   1     6395.91     6814.34    136.91 o 
   0   4   1     3281.17     3681.83     65.21 o 
   2   4   1      347.40      348.17     10.65 o 
   4   4   1     1354.45     1560.25     36.23 o 
   6   4   1     1280.15     1337.48     30.65 o 
   8   4   1      157.58      206.41      9.09 o 
  10   4   1       58.18       63.57      7.20 o 
  12   4   1      261.41      256.37     14.37 o 
  14   4   1      323.44      309.64      6.46 o 
  16   4   1       60.32       73.25      3.26 o 
  18   4   1      149.81      180.23      6.00 o 
  20   4   1       29.49       16.08      2.91 o 
  22   4   1        8.13        4.52      2.66 o 
 -21   5   1       55.73       57.16      4.01 o 
 -19   5   1       88.78      113.50      4.98 o 
 -17   5   1      537.27      514.66      9.32 o 
 -15   5   1       12.43       16.05      3.81 o 
 -13   5   1      196.51      185.50      5.58 o 
 -11   5   1      909.32      874.35     46.24 o 
  -9   5   1       75.07       94.50      7.40 o 
  -7   5   1     2600.64     2877.54     62.79 o 
  -5   5   1      237.98      216.55      8.36 o 
  -3   5   1      249.49      252.63      8.89 o 
  -1   5   1      331.91      383.86     14.08 o 
   1   5   1        2.29       15.65      9.19 o 
   3   5   1       65.73       94.87      9.62 o 
   5   5   1      109.62      107.37      5.67 o 
   7   5   1        2.87        1.28      5.19 o 
   9   5   1      102.95      105.65      8.11 o 
  11   5   1      385.11      408.28     13.46 o 
  13   5   1       31.41       25.45      2.83 o 
  15   5   1       39.34       34.74      2.80 o 
  17   5   1       23.59       11.21      2.37 o 
  19   5   1        2.42        2.83      2.83 o 
  21   5   1       11.17        5.64      2.96 o 
 -20   6   1        2.34       -0.22      2.91 o 
 -18   6   1       96.33       93.96      9.93 o 
 -16   6   1      194.70      168.48      5.00 o 
 -14   6   1        1.38        3.39      2.49 o 
 -12   6   1      242.94      204.30      6.28 o 
 -10   6   1     3523.46     3272.10     75.87 o 
  -8   6   1       37.76       44.72      4.80 o 
  -6   6   1     8896.28     8935.40    190.13 o 
  -4   6   1     3036.96     3029.01     90.84 o 
  -2   6   1     1112.32     1108.10     42.33 o 
   0   6   1     5231.55     5288.81    174.43 o 
   2   6   1      727.94      751.92     36.42 o 
   4   6   1     4268.47     4068.25     97.98 o 
   6   6   1      143.88      175.17      8.27 o 
   8   6   1       49.19       54.52     10.71 o 
  10   6   1       96.64      130.10      5.75 o 
  12   6   1       39.08       40.25      3.08 o 
  14   6   1        0.16        1.21      2.29 o 
  16   6   1        5.87       10.12      2.18 o 
  18   6   1       37.52       48.44      3.64 o 
  20   6   1        0.16       -1.08      2.83 o 
 -19   7   1        0.61        7.26      2.91 o 
 -17   7   1        0.32        3.95      4.09 o 
 -15   7   1       14.13       13.45      2.85 o 
 -13   7   1      445.70      392.94      8.36 o 
 -11   7   1      605.95      578.81     11.31 o 
  -9   7   1     1443.82     1312.77     66.26 o 
  -7   7   1      952.10     1031.49     47.01 o 
  -3   7   1      104.39       74.89     13.77 o 
  -1   7   1     2391.98     2417.95     84.52 o 
   1   7   1      124.52      151.62     14.86 o 
   5   7   1      913.70      970.86     35.59 o 
   7   7   1     1658.23     1546.98     26.38 o 
   9   7   1     1017.68     1043.43     20.58 o 
  11   7   1        5.37        3.79      4.41 o 
  13   7   1      131.92      139.21      4.95 o 
  15   7   1       31.93       30.14      2.65 o 
  17   7   1        2.79        2.27      3.00 o 
  19   7   1        0.01        2.02      3.44 o 
 -18   8   1       48.00       45.74      4.24 o 
 -16   8   1       29.58       31.17      5.20 o 
 -14   8   1        3.52        3.67      5.61 o 
 -12   8   1       92.85       62.29     15.10 o 
 -10   8   1        6.27        0.98      7.44 o 
  -6   8   1      217.62      217.02     21.34 o 
  -4   8   1     1172.85     1194.53     30.66 o 
  -2   8   1       93.88       82.88      9.25 o 
   0   8   1      484.70      433.47     17.65 o 
   2   8   1     1004.09     1066.61     30.20 o 
   4   8   1       19.55       13.09      4.49 o 
   6   8   1     2446.78     2303.73     77.68 o 
   8   8   1      323.01      326.21     14.35 o 
  10   8   1      732.88      714.43     27.56 o 
  12   8   1      394.74      367.10     11.54 o 
  14   8   1       13.01       15.33      1.96 o 
  16   8   1      189.95      212.55      6.25 o 
 -15   9   1       35.54       27.23      5.06 o 
 -13   9   1       16.19       17.86      6.00 o 
 -11   9   1       40.66       51.37      9.34 o 
  -9   9   1       20.95       16.80      8.79 o 
  -7   9   1      361.48      334.69     30.11 o 
  -5   9   1       16.70        5.82      7.19 o 
  -3   9   1      138.65      119.89      6.64 o 
  -1   9   1      137.83      120.15      7.73 o 
   1   9   1       16.52       16.90      4.78 o 
   3   9   1      417.96      372.08     17.07 o 
   5   9   1       33.48       15.70     12.33 o 
   7   9   1      157.37      163.99     12.18 o 
   9   9   1       64.44       51.78      8.19 o 
  11   9   1      267.29      294.57     16.54 o 
  13   9   1        1.33        1.78      5.35 o 
  15   9   1       79.89       84.00      5.47 o 
 -12  10   1       21.40       21.42      4.71 o 
 -10  10   1        4.48        2.09      7.28 o 
  -8  10   1        3.86       10.44      7.99 o 
  -6  10   1        5.95       12.29      8.76 o 
  -4  10   1       38.86       37.14      7.60 o 
  -2  10   1      140.06      132.92      5.65 o 
   0  10   1      222.77      209.25      6.43 o 
   2  10   1      238.13      247.99     15.37 o 
   4  10   1        2.61        1.96      9.13 o 
   6  10   1      372.95      354.14     20.87 o 
   8  10   1      246.82      273.22      8.23 o 
  10  10   1       11.94       18.80      6.12 o 
  12  10   1      448.17      474.26     14.83 o 
  -9  11   1        1.30        4.18      4.50 o 
  -7  11   1      169.87      196.69      8.96 o 
  -5  11   1      205.17      224.48      9.18 o 
  -3  11   1        2.03        9.67     10.77 o 
  -1  11   1      292.46      304.78     19.69 o 
   1  11   1      140.08      127.07      8.83 o 
   3  11   1        7.65       10.40      3.83 o 
   5  11   1       11.89        7.31      4.00 o 
   7  11   1        8.94       10.44      4.76 o 
 -24   0   2       20.26       37.03     17.67 o 
 -22   0   2       93.06       85.42      7.44 o 
 -20   0   2       83.80       54.82      6.37 o 
 -18   0   2      395.99      430.42     15.36 o 
 -16   0   2        9.08       73.65     40.34 o 
 -14   0   2     3494.31     3390.76     84.00 o 
 -12   0   2    16688.93    17030.10    355.07 o 
 -10   0   2     1304.68     1249.01     29.99 o 
  -8   0   2     6236.07     6941.07    145.94 o 
  -6   0   2    49639.58    47654.49   1158.09 o 
  -4   0   2    10648.28    10757.34    229.55 o 
  -2   0   2     1519.65     2040.34     43.55 o 
   2   0   2     1119.21     1124.93     39.08 o 
   4   0   2     3675.16     3656.00     74.20 o 
   6   0   2       47.08       67.34      3.46 o 
   8   0   2     5436.51     5444.40    136.76 o 
  10   0   2       77.56      140.17      7.23 o 
  12   0   2     1056.52      996.26     33.11 o 
  14   0   2     2242.19     2083.48     77.55 o 
  16   0   2      970.14     1104.61     26.15 o 
  18   0   2      592.26      707.74     18.76 o 
  20   0   2       22.31       43.64      5.29 o 
  22   0   2       82.51       96.11      7.89 o 
 -25   1   2       54.19       64.44      3.38 o 
 -23   1   2       52.22       56.49      6.03 o 
 -21   1   2        8.47        7.21      3.79 o 
 -19   1   2       55.70       65.62      4.45 o 
 -17   1   2     1894.30     1781.03     23.10 o 
 -15   1   2      142.62      142.40      9.80 o 
 -13   1   2     1230.12     1146.16     21.37 o 
 -11   1   2     1131.20     1174.33     22.22 o 
  -9   1   2        0.37        4.16      1.81 o 
  -7   1   2     9015.58     9299.55    147.36 o 
  -5   1   2      104.63       66.57      2.32 o 
  -3   1   2    12636.16    11717.86    195.16 o 
  -1   1   2     1103.37     1113.08     21.17 o 
   1   1   2     1650.99     1604.66     30.37 o 
   3   1   2     5671.33     5635.82    114.18 o 
   5   1   2      934.18      859.86     15.49 o 
   7   1   2     4586.72     4485.59     73.03 o 
   9   1   2        5.27        4.90      1.97 o 
  11   1   2      734.97      735.88     26.44 o 
  13   1   2      906.11      854.67     25.40 o 
  15   1   2       36.26       35.95      3.10 o 
  17   1   2      337.81      345.92      8.56 o 
  19   1   2       57.98       48.71      3.66 o 
  21   1   2        0.10       -0.33      2.27 o 
  23   1   2       30.01       20.98      3.35 o 
 -24   2   2        0.79        0.84      2.57 o 
 -22   2   2       59.48       52.32      3.89 o 
 -20   2   2       69.89       71.20      6.04 o 
 -18   2   2        5.02        5.79      3.73 o 
 -16   2   2     3326.72     3028.71     63.93 o 
 -14   2   2      528.51      577.20     23.27 o 
 -12   2   2     8498.52     7891.75    166.32 o 
 -10   2   2     7028.74     7110.86    131.68 o 
  -8   2   2     5970.95     6156.86    122.51 o 
  -6   2   2    17128.56    16770.45    336.25 o 
  -4   2   2       41.85       37.06      2.80 o 
  -2   2   2     3984.21     3903.57     65.49 o 
   0   2   2     5814.18     6047.28    148.44 o 
   2   2   2       30.51       31.13      1.49 o 
   4   2   2      791.58      900.09     16.33 o 
   6   2   2     5893.96     5928.14    115.24 o 
   8   2   2        8.00       18.99      3.50 o 
  10   2   2     1482.25     1546.08     40.52 o 
  12   2   2      352.60      306.12     12.20 o 
  14   2   2        2.87        3.10      1.74 o 
  16   2   2      153.89      152.53      4.50 o 
  18   2   2       57.86       53.67      3.53 o 
  20   2   2        5.86        4.67      2.75 o 
  22   2   2       10.57       11.14      2.40 o 
 -23   3   2        1.21        3.10      2.95 o 
 -21   3   2       52.36       75.11      4.05 o 
 -19   3   2        2.43        0.71      3.70 o 
 -17   3   2       10.88        3.08      4.02 o 
 -15   3   2     1639.81     1496.31     32.55 o 
 -13   3   2       50.81       66.27      6.96 o 
 -11   3   2     1480.31     1389.93     34.56 o 
  -9   3   2     1065.75      914.31     24.52 o 
  -7   3   2     1657.51     1930.82     44.08 o 
  -5   3   2    11435.42    11443.71    207.24 o 
  -3   3   2     1575.81     1593.95     32.00 o 
  -1   3   2    13963.81    13859.77    279.56 o 
   1   3   2     4389.60     4173.54     96.22 o 
   3   3   2     3203.14     2977.62     76.17 o 
   5   3   2     5808.80     5919.69    126.35 o 
   7   3   2     2893.29     2996.68     64.11 o 
   9   3   2     2646.01     2721.67     59.90 o 
  11   3   2      898.38      926.90     31.86 o 
  13   3   2        0.55        0.15      2.28 o 
  15   3   2        6.43       14.17      2.09 o 
  17   3   2       22.07       25.59      3.23 o 
  19   3   2       40.54       34.89      3.23 o 
  21   3   2        0.12        0.83      2.59 o 
 -22   4   2       31.34       35.14      4.36 o 
 -20   4   2        4.25        2.95      3.44 o 
 -18   4   2        0.54        0.44      3.87 o 
 -16   4   2      732.38      762.18     13.33 o 
 -14   4   2       39.23       36.88      6.44 o 
 -12   4   2       17.64       21.62      6.61 o 
 -10   4   2     2276.04     2572.90     58.73 o 
  -8   4   2      863.77      941.88     27.75 o 
  -6   4   2      151.10      172.48      9.87 o 
  -4   4   2        9.01       29.39      6.70 o 
  -2   4   2     3019.02     3222.21     57.22 o 
   0   4   2     6787.00     7175.45    138.65 o 
   2   4   2      851.10      935.28     38.99 o 
   4   4   2     3002.40     2997.60     57.61 o 
   6   4   2     3746.19     3569.68     78.87 o 
   8   4   2        9.59       16.45      4.54 o 
  10   4   2      421.73      380.49     34.21 o 
  12   4   2     1005.15      960.57     15.57 o 
  14   4   2       26.45       17.65      2.33 o 
  16   4   2      459.93      425.33      7.02 o 
  18   4   2       18.25       15.66      3.18 o 
  20   4   2       20.07       19.81      3.15 o 
 -23   5   2       80.20       74.42      4.00 o 
 -21   5   2       13.48        8.81      3.09 o 
 -19   5   2       16.11        7.96      3.72 o 
 -17   5   2      224.83      236.67      6.02 o 
 -15   5   2      319.25      322.79      7.26 o 
 -13   5   2      982.25      877.72     26.79 o 
 -11   5   2     5038.50     4982.05    245.47 o 
  -9   5   2      139.47      179.25     10.64 o 
  -7   5   2    12783.21    13037.17    275.70 o 
  -5   5   2     6394.30     6116.90    132.33 o 
  -3   5   2     1329.97     1624.81     38.61 o 
  -1   5   2    15771.14    16518.64    338.87 o 
   1   5   2       24.26        6.45      3.94 o 
   3   5   2        4.17        2.07      2.04 o 
   5   5   2      149.55      127.66     31.35 o 
   7   5   2     1601.49     1452.63     36.60 o 
   9   5   2        0.17        5.71      6.95 o 
  11   5   2       67.39       72.76      4.00 o 
  13   5   2      593.09      534.36      8.30 o 
  15   5   2       24.16       24.27      2.43 o 
  17   5   2      254.01      261.35      5.29 o 
  19   5   2       19.95       30.55      3.01 o 
 -20   6   2       29.86       31.54      4.73 o 
 -18   6   2      201.51      166.46     15.78 o 
 -16   6   2      113.37      111.50      4.10 o 
 -14   6   2      130.63       84.99      4.11 o 
 -12   6   2      520.05      465.61     10.14 o 
 -10   6   2      165.83      150.65     15.34 o 
  -8   6   2      186.73      170.99      8.76 o 
  -6   6   2     2603.97     2345.84     74.11 o 
  -4   6   2       31.74       37.17      7.29 o 
  -2   6   2      789.44      722.31     41.03 o 
   0   6   2     3370.60     3609.75     78.29 o 
   2   6   2       19.27        6.09      2.39 o 
   4   6   2     2992.40     2996.84     61.48 o 
   6   6   2      202.01      176.08     10.61 o 
   8   6   2       13.75        8.34      6.67 o 
  10   6   2        0.25        2.01      4.02 o 
  12   6   2        1.14        4.64      2.59 o 
  14   6   2        3.37        3.97      2.28 o 
  16   6   2       16.05        8.69      1.85 o 
  18   6   2       22.98       18.95      2.73 o 
 -19   7   2       16.82       17.01      3.84 o 
 -17   7   2       45.87       58.52      4.85 o 
 -15   7   2        6.12        4.89      2.59 o 
 -13   7   2      423.15      375.98     16.41 o 
 -11   7   2       66.55       60.56      9.61 o 
  -9   7   2       66.62       97.04     41.84 o 
  -7   7   2     1075.62     1043.62     55.97 o 
  -3   7   2      212.50      277.98     30.72 o 
  -1   7   2      319.90      353.21     25.91 o 
   1   7   2      613.45      524.16     26.07 o 
   3   7   2       49.19       44.89      8.24 o 
   5   7   2       43.88       27.33      6.58 o 
   7   7   2     1766.89     1689.44     26.66 o 
   9   7   2        0.42        1.34      4.26 o 
  11   7   2      360.01      392.19      9.51 o 
  13   7   2      679.34      622.41     12.46 o 
  15   7   2        2.45        8.90      2.09 o 
  17   7   2      177.60      159.95      6.71 o 
 -18   8   2       88.34       81.28      7.08 o 
 -16   8   2      149.64      165.61      9.79 o 
 -14   8   2       12.11       16.92      6.55 o 
 -12   8   2      330.23      333.87     24.34 o 
 -10   8   2      930.86      926.83     44.37 o 
  -8   8   2       31.94       27.84      8.67 o 
  -6   8   2     1466.35     1439.29     27.26 o 
  -4   8   2      544.64      551.69     19.79 o 
  -2   8   2      546.61      525.01     12.75 o 
   0   8   2      127.46      136.65      5.10 o 
   2   8   2       61.64       43.00      3.71 o 
   4   8   2      123.05      103.63     13.50 o 
   6   8   2     1509.77     1441.21     30.45 o 
   8   8   2        0.60        4.94      5.03 o 
  10   8   2      644.97      595.01     13.77 o 
  12   8   2       47.04       28.68      3.03 o 
  14   8   2       24.46       37.49      3.14 o 
  16   8   2       17.31       25.20      2.99 o 
 -15   9   2        3.13        1.83      5.22 o 
 -13   9   2        2.46        3.47      6.87 o 
 -11   9   2       27.98       33.88     11.87 o 
  -9   9   2      252.22      222.90     15.13 o 
  -7   9   2      167.79      162.83     12.91 o 
  -5   9   2      118.63      122.97      6.33 o 
  -3   9   2      696.57      723.44     18.67 o 
  -1   9   2       21.02       22.89      5.56 o 
   1   9   2     1345.11     1408.85     25.16 o 
   3   9   2      164.77      162.37     10.63 o 
   5   9   2      443.66      500.62     20.27 o 
   7   9   2      642.89      733.07     29.03 o 
   9   9   2       52.20       51.67      8.35 o 
  11   9   2     1001.49     1013.09     39.70 o 
  13   9   2      114.60      107.00      5.54 o 
 -12  10   2      143.95      156.35     13.09 o 
 -10  10   2        1.78        4.73      7.05 o 
  -8  10   2       30.89       35.20      8.62 o 
  -6  10   2      132.35      148.12     12.86 o 
  -4  10   2       26.74       18.90      6.64 o 
  -2  10   2       49.65       50.03      4.20 o 
   0  10   2      152.19      145.37     11.36 o 
   2  10   2      355.09      300.35     19.57 o 
   4  10   2       10.70       18.93     10.30 o 
   6  10   2      422.63      447.84     11.08 o 
   8  10   2        0.11        5.04      5.45 o 
  10  10   2      325.73      313.09     15.91 o 
  -9  11   2       13.16       15.57      3.75 o 
  -7  11   2        8.65        5.37      3.40 o 
  -5  11   2       88.77       99.48     13.35 o 
  -3  11   2      201.22      191.37     15.75 o 
  -1  11   2       14.49       14.18      8.73 o 
   1  11   2      582.91      686.48     17.33 o 
   3  11   2       51.44       54.44      6.04 o 
   5  11   2      286.61      284.47     14.63 o 
   7  11   2      129.86      152.02     11.28 o 
 -25   1   3      105.44      123.26      4.44 o 
 -23   1   3       86.13       77.25      7.67 o 
 -21   1   3      752.34      651.02     13.87 o 
 -19   1   3        7.26        3.06      3.86 o 
 -17   1   3     9360.85     8798.70     99.91 o 
 -15   1   3      123.47      118.86      6.80 o 
 -13   1   3    14310.82    13955.75    215.43 o 
 -11   1   3     8709.68     8876.82    131.30 o 
  -9   1   3     1606.01     1786.41     28.67 o 
  -7   1   3    28005.39    27806.44    401.91 o 
  -5   1   3      636.15      806.44     12.15 o 
  -3   1   3    13179.12    13248.45    219.74 o 
  -1   1   3     2367.48     2935.63     66.34 o 
   1   1   3     1461.28     1741.74     49.96 o 
   3   1   3      205.33      212.57      7.25 o 
   5   1   3      363.89      385.49      7.93 o 
   7   1   3       46.81       49.17      3.23 o 
   9   1   3     1824.47     1857.43     37.91 o 
  11   1   3      243.45      180.23      9.76 o 
  13   1   3      595.94      535.04     25.53 o 
  15   1   3       82.41       78.63      4.27 o 
  17   1   3      111.82      120.24      4.96 o 
  19   1   3      175.96      197.57      5.65 o 
  21   1   3        9.95        4.25      3.20 o 
 -24   2   3      131.53      131.00      4.96 o 
 -22   2   3        0.86        3.46      4.28 o 
 -20   2   3      562.50      570.16     11.84 o 
 -18   2   3      680.89      656.44     11.91 o 
 -16   2   3     2522.63     2486.13     57.80 o 
 -14   2   3     1092.08     1173.38     31.85 o 
 -12   2   3      378.89      367.96     13.82 o 
 -10   2   3    20004.03    20767.65    382.55 o 
  -8   2   3      285.62      348.90     12.05 o 
  -6   2   3    11416.07    12070.36    227.80 o 
  -4   2   3     1601.57     1851.57     31.58 o 
  -2   2   3      664.17      761.48     16.93 o 
   0   2   3    37349.86    34953.64    768.78 o 
   2   2   3     3211.59     3208.75     60.75 o 
   4   2   3     1291.88     1324.31     23.49 o 
   6   2   3     2821.96     2717.78     59.41 o 
   8   2   3      331.51      312.90     20.10 o 
  10   2   3        7.04       12.04      9.99 o 
  12   2   3      233.90      251.24     10.98 o 
  14   2   3        4.48        0.23      1.62 o 
  16   2   3       10.80        7.27      2.90 o 
  18   2   3       96.73       85.43      4.15 o 
  20   2   3        9.41       21.28      3.07 o 
  22   2   3       17.57       25.22      3.19 o 
 -23   3   3       17.68       30.08      3.60 o 
 -21   3   3      392.95      390.01      9.15 o 
 -19   3   3        6.29        9.28      4.68 o 
 -17   3   3      586.36      603.88     22.01 o 
 -15   3   3       53.16       70.45      7.46 o 
 -13   3   3      249.22      333.52     23.04 o 
 -11   3   3       30.29        5.45      3.80 o 
  -9   3   3     2650.01     3122.79     69.22 o 
  -7   3   3     6387.75     6706.77    125.17 o 
  -5   3   3     3745.42     3932.81     61.63 o 
  -3   3   3       14.18       19.03      4.69 o 
  -1   3   3     8802.63     9001.57    144.70 o 
   1   3   3     3155.15     3051.15     60.65 o 
   3   3   3     1021.86     1193.09     27.42 o 
   5   3   3    10741.54    11116.30    231.41 o 
   7   3   3     1436.08     1360.75     32.64 o 
   9   3   3      939.95     1099.13     29.59 o 
  11   3   3     1299.78     1225.79     35.22 o 
  13   3   3        5.47        6.95      3.44 o 
  15   3   3       11.53       10.98      2.03 o 
  17   3   3       22.55       20.82      3.23 o 
  19   3   3       19.62       14.20      2.84 o 
  21   3   3        2.59        1.28      2.62 o 
 -24   4   3       33.71       38.49      3.21 o 
 -22   4   3        3.08        4.58      3.13 o 
 -20   4   3      172.03      147.12      5.79 o 
 -18   4   3      190.00      182.47      6.91 o 
 -16   4   3     1002.32      926.92     14.18 o 
 -14   4   3       32.41       25.10      6.19 o 
 -12   4   3     3863.07     3878.87     87.23 o 
 -10   4   3      732.55      518.01     18.29 o 
  -8   4   3     2449.23     2590.03     59.28 o 
  -6   4   3      811.88      670.22     17.91 o 
  -4   4   3      973.16      608.83     17.97 o 
  -2   4   3      936.57      916.86     16.18 o 
   0   4   3     1413.71     1222.37     28.62 o 
   2   4   3     1715.89     1702.73     36.66 o 
   4   4   3       24.06       21.57      2.31 o 
   6   4   3     1468.07     1590.47     36.72 o 
   8   4   3      389.69      382.51     14.13 o 
  10   4   3      364.74      388.69     18.86 o 
  12   4   3       45.50       50.48      2.70 o 
  14   4   3       79.88       88.05      3.30 o 
  16   4   3        1.01        0.84      1.99 o 
  18   4   3      147.49      178.29      5.57 o 
  20   4   3        2.23        4.63      2.60 o 
 -23   5   3       17.61       25.20      3.44 o 
 -21   5   3      133.66      162.32      5.18 o 
 -19   5   3        2.34        7.59      4.50 o 
 -17   5   3       40.50       27.80      2.82 o 
 -15   5   3      256.47      263.35      6.90 o 
 -13   5   3      455.88      358.85     19.60 o 
 -11   5   3      720.95      720.50     26.43 o 
  -9   5   3     3622.31     3479.30     76.74 o 
  -7   5   3       45.48       35.15      3.61 o 
  -5   5   3     8314.21     8920.60    228.58 o 
  -3   5   3     4465.18     4683.33     98.54 o 
  -1   5   3     4396.05     5030.51    105.96 o 
   1   5   3     8798.78     9254.09    196.26 o 
   3   5   3      598.60      448.27     11.67 o 
   5   5   3     4804.36     5319.28    113.97 o 
   7   5   3      564.04      569.05     21.28 o 
   9   5   3       15.05       29.96      7.86 o 
  11   5   3      815.98      806.94     12.56 o 
  13   5   3        4.12        5.47      2.23 o 
  15   5   3      416.19      406.06      8.55 o 
  17   5   3      172.00      181.92      4.60 o 
  19   5   3        0.09        1.24      2.64 o 
 -22   6   3        2.63        1.20      3.05 o 
 -20   6   3       59.92       57.17      5.77 o 
 -18   6   3      657.00      615.23     15.01 o 
 -16   6   3      370.46      348.14      7.33 o 
 -14   6   3        3.80       12.23      6.44 o 
 -12   6   3     3089.32     2890.31     57.29 o 
 -10   6   3     3755.07     3876.50    168.55 o 
  -8   6   3     2091.69     2118.13     56.20 o 
  -6   6   3     1682.32     1531.23     70.95 o 
  -4   6   3      865.47      861.20     39.87 o 
  -2   6   3     1192.47     1310.17     73.97 o 
   0   6   3      137.98      114.25      8.13 o 
   2   6   3     6392.03     6617.85    131.55 o 
   4   6   3      781.58      824.80     20.18 o 
   6   6   3      600.56      525.98     22.62 o 
   8   6   3     1939.99     1771.04     26.94 o 
  10   6   3      160.31      139.43     11.98 o 
  12   6   3     1805.16     1829.66     23.55 o 
  14   6   3       11.43        8.67      2.14 o 
  16   6   3        0.73        2.62      2.36 o 
  18   6   3      104.54      142.05      5.26 o 
 -19   7   3      107.77      130.70      9.90 o 
 -17   7   3       93.38       84.90      6.69 o 
 -15   7   3       14.75       18.35      7.23 o 
 -13   7   3     1363.42     1370.25     33.03 o 
 -11   7   3       32.07       35.44      8.77 o 
  -9   7   3       95.28       94.88      9.61 o 
  -7   7   3       12.00       22.62      7.97 o 
  -1   7   3      105.09      125.10      7.12 o 
   1   7   3      182.06      171.41     12.17 o 
   3   7   3      380.05      308.62     15.57 o 
   5   7   3        1.84        3.81      4.70 o 
   7   7   3      729.51      726.55     19.16 o 
   9   7   3      523.08      534.83     10.89 o 
  11   7   3       25.74       28.01      3.73 o 
  13   7   3       22.71       15.41      2.40 o 
  15   7   3       60.88       50.66      2.92 o 
  17   7   3       27.96       27.72      6.26 o 
 -18   8   3        7.85       12.76      4.45 o 
 -16   8   3       24.37       39.34      7.76 o 
 -14   8   3        0.39        9.65      7.66 o 
 -12   8   3       49.69       75.34     16.36 o 
 -10   8   3        8.30       14.32      7.85 o 
  -8   8   3      232.58      181.82      8.12 o 
  -6   8   3        7.54        1.90      3.52 o 
  -4   8   3     1404.35     1333.23     24.18 o 
  -2   8   3       22.10       17.84      2.62 o 
   0   8   3      339.60      272.17     11.25 o 
   2   8   3     1882.54     1770.00     94.82 o 
   4   8   3      124.07      104.71      6.84 o 
   6   8   3     4181.85     4193.23     63.76 o 
   8   8   3      328.86      322.94      8.45 o 
  10   8   3      337.58      346.72     10.81 o 
  12   8   3      761.89      755.97     13.69 o 
  14   8   3        4.87        5.54      1.63 o 
  16   8   3       73.79       76.76     10.70 o 
 -17   9   3       23.32       19.78      6.20 o 
 -15   9   3        0.54        0.81      5.29 o 
 -13   9   3      108.12       89.97     12.30 o 
 -11   9   3        2.83        1.23      9.72 o 
  -9   9   3      216.88      187.14      6.35 o 
  -7   9   3      667.27      725.84     26.82 o 
  -5   9   3      489.05      413.86      9.25 o 
  -3   9   3     1786.07     1795.57     28.90 o 
  -1   9   3      276.61      218.50      6.17 o 
   1   9   3      825.44      724.35     19.42 o 
   3   9   3      195.23      229.38     12.70 o 
   5   9   3      669.77      649.97     20.82 o 
   7   9   3        1.37        3.73      3.79 o 
   9   9   3        3.90        8.36      3.81 o 
  11   9   3       34.20       39.20      2.93 o 
  13   9   3       23.23       18.60      3.17 o 
 -14  10   3      106.67      100.82      8.07 o 
 -12  10   3       12.68        9.54      6.32 o 
 -10  10   3      218.04      227.45     13.99 o 
  -8  10   3       44.24       35.20      8.11 o 
  -6  10   3      714.05      818.98     30.44 o 
  -4  10   3       35.88       54.69      4.61 o 
  -2  10   3      253.98      250.04      9.46 o 
   0  10   3      532.35      562.42     27.66 o 
   2  10   3       12.42       23.93     10.26 o 
   4  10   3      251.77      263.71      8.14 o 
   6  10   3      340.13      371.78     11.68 o 
   8  10   3       34.59       29.41      4.85 o 
  10  10   3      238.08      253.26     12.53 o 
  -7  11   3      108.90       99.23     12.46 o 
  -5  11   3      302.04      255.78     17.18 o 
  -3  11   3       20.12       25.29      9.00 o 
  -1  11   3      106.86       92.38     10.50 o 
   1  11   3      142.92      146.39      6.40 o 
   3  11   3       53.43       45.40      3.97 o 
   5  11   3       24.87       24.59      4.69 o 
 -26   0   4      419.48      451.55     25.85 o 
 -24   0   4      546.50      597.15     24.90 o 
 -22   0   4     1035.47     1048.34     25.52 o 
 -20   0   4      346.80      286.26     12.29 o 
 -18   0   4     8532.00     8097.79    126.18 o 
 -16   0   4     3020.06     2526.47     76.57 o 
 -14   0   4     6602.99     6796.59    145.42 o 
 -12   0   4     9945.40     9975.19    208.24 o 
 -10   0   4      632.38      972.11     23.10 o 
  -8   0   4     4077.63     4414.21    150.56 o 
  -6   0   4     7112.00     7125.38    144.44 o 
  -4   0   4    56024.45    50838.32   1231.92 o 
  -2   0   4     9433.06     9773.93    237.73 o 
   0   0   4   100427.44    77718.49   3932.07 o 
   2   0   4     3875.27     4583.38    172.77 o 
   4   0   4        4.25       17.03      5.39 o 
   6   0   4     1275.41     1247.26     23.80 o 
   8   0   4      709.16      657.38     19.95 o 
  10   0   4        1.33        4.01      3.63 o 
  12   0   4     3070.00     2997.53    112.63 o 
  14   0   4      621.05      565.84     15.53 o 
  16   0   4     1944.02     1904.56     39.60 o 
  18   0   4        6.28       11.77      3.81 o 
  20   0   4        2.09        7.18      4.56 o 
 -25   1   4       16.84       13.69      3.83 o 
 -23   1   4       22.68       12.11      5.02 o 
 -21   1   4      394.40      401.48     12.96 o 
 -19   1   4      972.16      891.40     17.82 o 
 -17   1   4     1010.04      928.01     54.64 o 
 -15   1   4       43.27       44.59      3.86 o 
 -13   1   4        5.95        5.69      3.03 o 
 -11   1   4      260.99      269.36      6.10 o 
  -9   1   4       62.77       77.92      2.44 o 
  -7   1   4       87.13       83.12      2.46 o 
  -5   1   4      392.84      514.67     10.08 o 
  -3   1   4    28236.05    28477.80    531.18 o 
  -1   1   4     7703.72     8178.61    180.83 o 
   1   1   4       37.93       61.47      2.85 o 
   3   1   4      642.88      574.82     19.67 o 
   5   1   4     3548.71     3499.35     60.02 o 
   7   1   4      195.43      261.88      8.30 o 
   9   1   4       16.94       15.11      3.51 o 
  11   1   4      188.97      157.76      8.52 o 
  13   1   4      844.88      725.84      9.71 o 
  15   1   4      690.81      711.07     12.90 o 
  17   1   4      495.62      513.42      9.62 o 
  19   1   4      109.40      111.83      4.33 o 
  21   1   4       24.32       26.35      3.40 o 
 -24   2   4       18.96       15.61      3.40 o 
 -22   2   4      639.84      644.38     22.32 o 
 -20   2   4      437.82      360.81      9.59 o 
 -18   2   4      528.46      497.17     26.44 o 
 -16   2   4       14.16       15.90      7.31 o 
 -14   2   4        0.17        5.21      4.97 o 
 -12   2   4     1505.01     1252.94     26.95 o 
 -10   2   4      328.15      301.01     11.52 o 
  -8   2   4      409.80      423.43      8.77 o 
  -6   2   4     3931.61     3957.66     61.73 o 
  -4   2   4      339.27      415.65      7.72 o 
  -2   2   4      234.33      267.12      5.82 o 
   0   2   4    12626.54    13569.31    297.58 o 
   2   2   4        7.20        7.90      1.38 o 
   4   2   4       23.60       18.78      1.22 o 
   6   2   4     3016.95     3108.01     68.39 o 
   8   2   4     1227.64     1176.80     28.01 o 
  10   2   4      784.22      818.38     25.68 o 
  12   2   4      122.49      119.92      7.51 o 
  14   2   4       71.08       63.26      2.68 o 
  16   2   4       14.96        6.18      2.97 o 
  18   2   4       71.32       90.94      3.61 o 
  20   2   4       37.49       29.58      3.91 o 
 -25   3   4       15.67       12.99      3.39 o 
 -23   3   4        2.20        1.45      3.35 o 
 -21   3   4       63.18       79.60      5.15 o 
 -19   3   4        5.37       -0.72      4.95 o 
 -17   3   4      111.22      103.43      7.93 o 
 -15   3   4        2.23        8.24      7.41 o 
 -13   3   4      516.68      435.48     21.22 o 
 -11   3   4      602.45      668.10     19.59 o 
  -9   3   4      233.13      219.90      6.80 o 
  -7   3   4     6739.50     7628.41    115.18 o 
  -5   3   4     2926.39     2982.63     47.77 o 
  -3   3   4    18319.81    18566.72    269.15 o 
  -1   3   4     3979.05     4471.56     81.14 o 
   1   3   4    11401.10    11776.22    227.51 o 
   3   3   4      271.14      200.47      8.64 o 
   5   3   4      969.03     1083.99     26.76 o 
   7   3   4     1500.64     1450.57     35.54 o 
   9   3   4       38.85       35.62      5.70 o 
  11   3   4      360.97      372.63     17.92 o 
  13   3   4      299.29      271.87      5.26 o 
  15   3   4       96.49      106.29      5.60 o 
  17   3   4      112.27      115.94      5.12 o 
  19   3   4       13.02       15.08      2.82 o 
  21   3   4       61.92       82.24      6.05 o 
 -24   4   4       46.56       41.14      3.80 o 
 -22   4   4      122.31      157.17      6.14 o 
 -20   4   4      158.00      145.25      7.77 o 
 -18   4   4      150.88      145.26      6.27 o 
 -16   4   4     1042.78      933.45     16.81 o 
 -14   4   4      407.23      337.66     36.51 o 
 -12   4   4      498.69      486.19     16.98 o 
 -10   4   4     3271.46     3679.44     81.99 o 
  -8   4   4      110.32      143.47      6.31 o 
  -6   4   4    14730.00    15315.65    251.44 o 
  -4   4   4     2156.85     2732.98     59.56 o 
  -2   4   4     2171.98     2473.23     41.20 o 
   0   4   4     1056.83     1029.82     24.49 o 
   2   4   4     1231.42     1060.42     21.59 o 
   4   4   4     2808.73     3112.61     59.67 o 
   6   4   4     1540.29     1688.65     39.28 o 
   8   4   4        0.91        4.43      5.14 o 
  10   4   4      347.52      338.73     10.88 o 
  12   4   4        7.05        5.17      2.02 o 
  14   4   4       11.49       11.63      2.07 o 
  16   4   4        9.57        5.36      3.40 o 
  18   4   4       18.62       23.10      3.17 o 
  20   4   4        2.65        0.00      2.88 o 
 -23   5   4       30.24       40.98     10.06 o 
 -21   5   4      248.44      259.46      8.10 o 
 -19   5   4      135.63      135.35      8.30 o 
 -17   5   4     1190.56     1104.70     29.09 o 
 -15   5   4      200.96      173.51      8.76 o 
 -13   5   4     4057.59     3794.07     77.08 o 
 -11   5   4      107.24      111.95      9.53 o 
  -9   5   4      243.38      233.01      8.35 o 
  -7   5   4        9.06       10.44      2.65 o 
  -5   5   4      203.36      198.82      8.20 o 
  -3   5   4      259.32      216.77     17.94 o 
  -1   5   4     4005.51     4491.56     78.37 o 
   1   5   4     1807.66     1984.66     39.79 o 
   3   5   4     1179.21     1257.85     26.82 o 
   5   5   4        5.57        6.34      4.72 o 
   7   5   4      573.45      598.70     27.54 o 
   9   5   4      264.88      294.15      8.42 o 
  11   5   4      112.29       90.82      4.32 o 
  13   5   4      959.83      963.00     12.44 o 
  15   5   4        1.85       -3.48      1.94 o 
  17   5   4      239.27      242.11      7.61 o 
  19   5   4        3.73        8.97      2.67 o 
 -22   6   4        5.32       -1.21      3.68 o 
 -20   6   4       10.84        9.97      4.10 o 
 -18   6   4       28.46       25.05      6.00 o 
 -16   6   4       11.31       15.27      5.91 o 
 -14   6   4      446.68      313.20     16.51 o 
 -12   6   4       33.71       19.59      7.23 o 
 -10   6   4     1840.43     1898.87     58.57 o 
  -8   6   4      182.28      185.40      8.15 o 
  -6   6   4      168.67      138.22      9.00 o 
  -4   6   4     1257.02     1302.71     62.56 o 
  -2   6   4       19.75       12.54      4.43 o 
   0   6   4     1406.46     1591.08     35.49 o 
   2   6   4      826.53      770.07     21.47 o 
   4   6   4      950.11      953.84     30.31 o 
   6   6   4      391.59      415.54     14.10 o 
   8   6   4      477.31      478.17      8.55 o 
  10   6   4     1012.63      904.08     14.40 o 
  12   6   4      921.96      885.54     12.25 o 
  14   6   4      130.89      114.36      3.58 o 
  16   6   4      268.64      278.20      5.72 o 
  18   6   4        2.22        3.05      2.63 o 
 -21   7   4      105.31      126.18      6.09 o 
 -19   7   4       67.41       72.66      5.43 o 
 -17   7   4      283.00      402.85     20.11 o 
 -15   7   4       25.09       15.45      8.14 o 
 -13   7   4       91.12       95.64     10.03 o 
 -11   7   4      124.09      117.24      9.53 o 
  -9   7   4      274.26      208.31     12.49 o 
  -7   7   4       32.52       33.94      5.89 o 
  -5   7   4     1485.78     1621.36     75.48 o 
  -3   7   4      388.92      351.63     31.26 o 
  -1   7   4      637.64      622.50     30.19 o 
   1   7   4     3625.74     3388.07     52.02 o 
   3   7   4     1044.93     1071.91     17.44 o 
   5   7   4     2256.29     2114.34     32.13 o 
   7   7   4       65.28       64.22      4.79 o 
   9   7   4      948.63      999.34     17.48 o 
  11   7   4      344.92      370.31      8.68 o 
  13   7   4       86.62       65.04      3.50 o 
  15   7   4        4.42        8.25      3.67 o 
  17   7   4      122.17      158.06      5.20 o 
 -18   8   4      100.54       82.24      5.30 o 
 -16   8   4        0.95        6.13      4.79 o 
 -14   8   4      214.09      201.09     13.37 o 
 -12   8   4      414.64      377.34     22.51 o 
 -10   8   4        0.48       -1.44      7.10 o 
  -8   8   4     1491.41     1420.95     28.54 o 
  -6   8   4      892.80      756.35     20.62 o 
  -4   8   4      177.42      164.17      5.97 o 
  -2   8   4     1406.30     1297.43     26.21 o 
   0   8   4      638.33      600.04     31.11 o 
   2   8   4      736.35      715.29     24.46 o 
   4   8   4     1590.67     1544.28     26.98 o 
   6   8   4      298.39      275.41      8.33 o 
   8   8   4       53.03       47.52      4.70 o 
  10   8   4       99.28       98.86      4.93 o 
  12   8   4       27.49       29.10      2.75 o 
  14   8   4        0.45       -1.14      1.25 o 
 -17   9   4        0.65        1.80      4.35 o 
 -15   9   4       54.71       37.14      9.02 o 
 -13   9   4        4.05       -1.31      2.64 o 
 -11   9   4      543.61      532.40     13.96 o 
  -9   9   4       26.54       34.76     13.56 o 
  -7   9   4      379.14      396.60     14.51 o 
  -5   9   4      739.83      789.52     20.50 o 
  -3   9   4      578.63      513.43     11.03 o 
  -1   9   4     1723.83     1641.71     33.11 o 
   1   9   4     1761.69     1757.23     39.56 o 
   3   9   4        0.72        3.13      6.17 o 
   5   9   4      777.30      784.45     18.98 o 
   7   9   4      520.50      526.94     12.97 o 
   9   9   4       14.78        9.53      3.39 o 
  11   9   4      106.94      107.49      7.86 o 
  13   9   4        8.65        4.41      1.26 o 
 -14  10   4       39.60       38.40      5.80 o 
 -12  10   4        0.70        2.06      5.70 o 
 -10  10   4      129.95      117.99     10.05 o 
  -8  10   4      137.27      151.87     11.68 o 
  -6  10   4      191.93      164.57      6.32 o 
  -4  10   4      506.25      449.68     10.17 o 
  -2  10   4       89.07       59.29      6.81 o 
   0  10   4      375.31      308.26     10.67 o 
   2  10   4      110.62       98.16      7.00 o 
   4  10   4        0.14        0.45      3.62 o 
   6  10   4       79.11       91.53      5.75 o 
   8  10   4      143.59      152.64     15.18 o 
  10  10   4        6.03       12.68      3.80 o 
  -9  11   4      154.41      203.35     15.09 o 
  -7  11   4       68.20       48.55      9.92 o 
  -5  11   4      248.60      257.12     16.11 o 
  -3  11   4      109.65      155.19     12.50 o 
  -1  11   4      144.73      156.97      6.76 o 
   1  11   4      337.02      371.53     15.01 o 
   3  11   4       37.50       38.42      4.15 o 
 -25   1   5       52.48       58.35      5.43 o 
 -23   1   5      713.35      697.33     20.91 o 
 -21   1   5       63.22       40.38      7.75 o 
 -19   1   5     1563.34     1483.05     34.32 o 
 -17   1   5      892.67      865.87     40.14 o 
 -15   1   5       25.79       40.62      8.97 o 
 -13   1   5     2546.39     2767.72     43.92 o 
 -11   1   5     1471.83     1480.68     23.93 o 
  -9   1   5       53.57       21.18      2.04 o 
  -7   1   5       17.15       17.11      1.76 o 
  -5   1   5    15741.40    16501.55    274.68 o 
  -3   1   5    14263.68    15379.42    287.97 o 
  -1   1   5    30975.54    29973.45    563.24 o 
   1   1   5     8286.70     8209.09    183.30 o 
   3   1   5     2043.86     2198.03     58.65 o 
   5   1   5     4560.10     4574.36    108.03 o 
   7   1   5     2780.45     2937.70     60.32 o 
   9   1   5      192.20      165.02      7.88 o 
  11   1   5      236.82      219.09     10.78 o 
  13   1   5      259.29      264.70      5.98 o 
  15   1   5       80.82       85.55      4.19 o 
  17   1   5       54.82       56.98      4.09 o 
  19   1   5      124.05       99.19      5.06 o 
  21   1   5       36.93       39.69      3.14 o 
 -26   2   5        0.54        0.36      3.25 o 
 -24   2   5       56.73       75.56      6.08 o 
 -22   2   5       80.24       81.42      8.61 o 
 -20   2   5      159.38      140.89      8.83 o 
 -18   2   5       33.30       36.65      7.82 o 
 -16   2   5      144.28      144.22     13.37 o 
 -14   2   5       28.88       37.35      3.85 o 
 -12   2   5     1235.16     1132.59     24.92 o 
 -10   2   5      547.14      530.58     12.30 o 
  -8   2   5     1606.77     1537.83     25.38 o 
  -6   2   5     5455.04     5743.18     90.09 o 
  -4   2   5     1774.58     1821.79     29.32 o 
  -2   2   5     9225.91    10733.68    200.74 o 
   0   2   5     2197.03     2414.12     48.41 o 
   2   2   5      694.43      747.21     17.49 o 
   4   2   5      459.70      438.81      9.87 o 
   6   2   5     6053.34     6469.61    138.11 o 
   8   2   5      521.82      546.89     15.59 o 
  10   2   5      866.48      883.94     29.51 o 
  12   2   5      851.09      775.10      9.58 o 
  14   2   5      204.62      198.35      4.51 o 
  16   2   5      104.86      132.12      4.58 o 
  18   2   5        4.33        6.38      2.80 o 
  20   2   5       77.63       96.12      4.47 o 
 -25   3   5       17.20       25.87      3.86 o 
 -23   3   5      233.65      233.76      7.88 o 
 -21   3   5       78.05       78.56      7.38 o 
 -19   3   5       90.31       82.13      8.90 o 
 -17   3   5     1274.36     1214.97     42.45 o 
 -15   3   5        1.50       -1.51     11.37 o 
 -13   3   5        4.23       11.61      5.05 o 
 -11   3   5     2919.15     2986.12     61.98 o 
  -9   3   5      548.84      589.83     12.66 o 
  -7   3   5     2074.59     2055.14     31.65 o 
  -5   3   5     5698.57     6163.27     89.42 o 
  -3   3   5     6570.51     6482.54     95.25 o 
  -1   3   5    16262.58    17805.30    274.83 o 
   1   3   5     4849.03     4905.64     91.37 o 
   3   3   5      973.52     1291.16     27.21 o 
   5   3   5      709.29      766.00     21.30 o 
   7   3   5       10.68       14.76      5.62 o 
   9   3   5      369.90      347.71     15.92 o 
  11   3   5      362.89      350.86      6.00 o 
  13   3   5      300.50      292.03      5.50 o 
  15   3   5        0.01        1.73      1.90 o 
  17   3   5      174.42      212.12      7.12 o 
  19   3   5      131.40      143.58      8.17 o 
 -24   4   5       69.84       71.15      4.38 o 
 -22   4   5      186.16      208.34      8.94 o 
 -20   4   5        1.53        0.48      4.95 o 
 -18   4   5      251.41      234.88      9.92 o 
 -16   4   5       16.64       12.63      6.36 o 
 -14   4   5      309.15      259.00     28.51 o 
 -12   4   5       90.70      111.79     10.19 o 
 -10   4   5     7283.85     7508.30    160.67 o 
  -8   4   5        1.51       10.79      1.87 o 
  -6   4   5      149.98      167.22     15.08 o 
  -4   4   5    12242.01    12746.21    195.69 o 
  -2   4   5        0.14        3.25      2.21 o 
   0   4   5     1306.41     1251.47     25.49 o 
   2   4   5     1962.74     1978.43     39.94 o 
   4   4   5       42.25       51.32      4.82 o 
   6   4   5      850.65      776.57     22.31 o 
   8   4   5     1480.77     1412.82     38.35 o 
  10   4   5      308.44      282.77      6.52 o 
  12   4   5     1562.94     1467.91     17.56 o 
  14   4   5       46.98       48.18      2.61 o 
  16   4   5      118.76       97.49      3.50 o 
  18   4   5       77.86       75.00      3.99 o 
 -23   5   5       35.65       32.56      5.55 o 
 -21   5   5       48.37       47.09      5.79 o 
 -19   5   5       25.79       33.74      6.63 o 
 -17   5   5      128.36       95.05      8.48 o 
 -15   5   5      135.05      122.67      8.35 o 
 -13   5   5     1791.46     1744.71     43.56 o 
 -11   5   5      655.18      612.56     23.98 o 
  -9   5   5      311.27      380.08     11.39 o 
  -7   5   5       64.84       65.62      3.61 o 
  -5   5   5      860.74      836.37     18.88 o 
  -3   5   5      293.75      196.53      8.51 o 
  -1   5   5     3309.05     3558.83     62.19 o 
   1   5   5      342.27      393.39     14.63 o 
   3   5   5      161.72      194.11      9.04 o 
   5   5   5        1.04       -1.39      5.32 o 
   7   5   5       26.21       72.96     38.00 o 
   9   5   5        0.15        5.39      3.07 o 
  11   5   5      364.78      409.40      7.31 o 
  13   5   5      626.22      602.01     10.84 o 
  15   5   5       64.07       52.75      2.39 o 
  17   5   5       42.97       40.81      3.59 o 
 -22   6   5       59.46       65.55      6.31 o 
 -20   6   5      338.86      330.36     11.16 o 
 -18   6   5      223.89      220.25      9.12 o 
 -16   6   5       79.70       69.46      9.47 o 
 -14   6   5      439.41      373.05     13.97 o 
 -12   6   5       68.21       56.94      7.24 o 
 -10   6   5      425.26      331.99     17.00 o 
  -8   6   5       86.60       97.27      6.70 o 
  -6   6   5      512.80      459.00     54.08 o 
  -4   6   5     3982.06     4279.18    107.40 o 
  -2   6   5       58.89       46.97      5.87 o 
   0   6   5     2021.17     1980.83     43.10 o 
   2   6   5      715.10      659.77     30.16 o 
   4   6   5      859.47      837.26     26.37 o 
   6   6   5     3778.84     3694.94     44.30 o 
   8   6   5      592.25      571.88      8.92 o 
  10   6   5       18.39       26.31      3.36 o 
  12   6   5      337.12      355.32      6.30 o 
  14   6   5      275.91      282.31      5.11 o 
  16   6   5       20.55       13.47      1.78 o 
 -21   7   5        9.94        1.03      3.61 o 
 -19   7   5       87.84      101.55      6.58 o 
 -17   7   5       52.91       47.01      9.01 o 
 -15   7   5       26.82       27.35      8.65 o 
 -13   7   5       15.74       19.81      7.55 o 
 -11   7   5      284.76      236.47     13.40 o 
  -9   7   5      666.96      596.01     19.00 o 
  -7   7   5      718.48      696.55     26.58 o 
  -5   7   5      150.52      175.07      8.72 o 
  -3   7   5      219.86      222.36      8.26 o 
  -1   7   5       17.91       18.51      2.59 o 
   1   7   5      149.06      149.30      5.96 o 
   3   7   5     4256.71     4009.69     54.25 o 
   5   7   5      175.02      216.02      9.29 o 
   7   7   5     3210.96     3344.83     46.36 o 
   9   7   5      303.70      309.20      8.68 o 
  11   7   5      476.39      486.30      8.86 o 
  13   7   5       21.81       25.33      2.98 o 
  15   7   5      196.19      223.03      5.20 o 
 -18   8   5       20.42       14.21      3.96 o 
 -16   8   5      217.19      225.26     12.67 o 
 -14   8   5       69.85      103.16     10.99 o 
 -12   8   5      142.08      140.24     11.96 o 
 -10   8   5     2263.11     2373.44     67.02 o 
  -8   8   5        6.63        9.76      2.40 o 
  -6   8   5     3700.50     3814.40     60.07 o 
  -4   8   5      961.60     1026.16     19.06 o 
  -2   8   5      617.57      624.66     25.83 o 
   0   8   5     3871.37     4012.20     94.90 o 
   2   8   5        8.44       14.00      5.04 o 
   4   8   5     1175.48     1257.44     20.21 o 
   6   8   5       41.56       43.46      4.65 o 
   8   8   5        2.22        2.50      4.02 o 
  10   8   5       29.39       29.50      3.87 o 
  12   8   5      142.57      166.50      4.33 o 
  14   8   5       42.48       38.69      3.35 o 
 -17   9   5        0.23        2.44      4.52 o 
 -15   9   5       66.92       60.94      2.96 o 
 -13   9   5        0.51       -0.92      1.59 o 
 -11   9   5      664.82      624.22     40.85 o 
  -9   9   5       10.44       13.76      3.82 o 
  -7   9   5     2068.43     1966.38     38.32 o 
  -5   9   5       67.91       74.18      5.48 o 
  -3   9   5      230.25      191.29      8.31 o 
  -1   9   5        4.93        7.53      2.40 o 
   1   9   5       34.47       43.74      6.57 o 
   3   9   5      254.95      260.83     12.79 o 
   5   9   5       47.43       43.56      5.07 o 
   7   9   5      389.31      378.44      9.79 o 
   9   9   5       25.81       28.92      2.24 o 
  11   9   5       48.73       43.72      3.33 o 
 -14  10   5      116.01      122.74      7.90 o 
 -12  10   5      322.62      375.15     15.68 o 
 -10  10   5      288.43      361.17      9.34 o 
  -8  10   5       73.30       54.44      5.07 o 
  -6  10   5      578.53      630.90     16.29 o 
  -4  10   5      846.15      909.46     17.41 o 
  -2  10   5       32.60       48.99      5.38 o 
   0  10   5      547.05      592.01     17.46 o 
   2  10   5      793.99      816.78     14.97 o 
   4  10   5      248.99      257.36      9.49 o 
   6  10   5      464.20      520.45     19.01 o 
   8  10   5       25.51       28.75      1.95 o 
  -9  11   5       28.62       25.17      8.34 o 
  -7  11   5        1.48       -4.36      7.25 o 
  -5  11   5       17.03       11.30      7.43 o 
  -3  11   5       15.21       34.86      7.71 o 
  -1  11   5      190.69      216.31      7.90 o 
   1  11   5       96.21      104.30      7.89 o 
   3  11   5      615.14      662.79     19.88 o 
 -26   0   6        5.78        5.34      4.81 o 
 -24   0   6      332.35      376.93     20.68 o 
 -22   0   6      133.89      130.35     16.15 o 
 -20   0   6       16.46       49.83     22.47 o 
 -18   0   6      129.91      209.69     28.26 o 
 -16   0   6     1160.47     1212.66     57.43 o 
 -14   0   6     1013.24      962.45     30.10 o 
 -12   0   6      902.52     1006.24     23.91 o 
 -10   0   6     6675.61     6805.64    145.15 o 
  -8   0   6    14317.83    14211.51    283.47 o 
  -6   0   6      612.89      697.07     26.43 o 
  -4   0   6     1515.34     1268.74     35.71 o 
  -2   0   6    40963.06    42762.36   1243.39 o 
   0   0   6       38.93       18.65      1.98 o 
   2   0   6    15501.32    16179.04    828.80 o 
   6   0   6       27.24       19.89      5.00 o 
   8   0   6      905.14      934.67     50.09 o 
  12   0   6      718.07      684.31     16.67 o 
  14   0   6      323.97      301.32      8.66 o 
  16   0   6      572.43      577.11     21.57 o 
  18   0   6      143.74      100.62      7.13 o 
  20   0   6       86.72       72.98      5.29 o 
 -25   1   6       20.40       31.22      5.89 o 
 -23   1   6       44.94       51.83      8.91 o 
 -21   1   6        0.90        0.32      9.11 o 
 -19   1   6        4.74       18.89     11.24 o 
 -17   1   6      543.46      496.03     27.98 o 
 -15   1   6      212.38      193.21      9.61 o 
 -13   1   6      805.44      681.99     14.48 o 
 -11   1   6       19.65       34.30      3.02 o 
  -9   1   6       36.59       58.47      3.51 o 
  -7   1   6      118.46       79.52      2.43 o 
  -5   1   6     1549.31     1621.10     28.00 o 
  -3   1   6     1356.35     1766.41     33.55 o 
  -1   1   6     8319.04     8503.27    176.27 o 
   1   1   6      197.85      386.06      9.64 o 
   3   1   6       94.06      115.18      7.61 o 
   5   1   6        4.93        2.11      3.67 o 
   7   1   6      100.64      117.71      5.22 o 
   9   1   6      203.42      241.93     14.41 o 
  11   1   6      301.32      327.67     16.29 o 
  13   1   6      345.97      334.40      5.78 o 
  15   1   6       23.41       14.40      3.25 o 
  17   1   6       17.46       41.59      4.24 o 
  19   1   6        0.64       -1.30      2.88 o 
 -26   2   6        0.25        0.80      3.56 o 
 -24   2   6      125.19      124.77      6.59 o 
 -22   2   6      100.72      100.47     15.06 o 
 -20   2   6       10.96       -0.50     11.61 o 
 -18   2   6      232.12      227.30     18.82 o 
 -16   2   6       64.60       65.95     12.44 o 
 -14   2   6      367.82      332.46     13.35 o 
 -12   2   6     1848.00     1889.56     37.54 o 
 -10   2   6     1521.58     1574.47     29.86 o 
  -8   2   6       16.26       11.96      1.01 o 
  -6   2   6     7114.16     7695.49    122.22 o 
  -4   2   6      562.60      596.49     11.91 o 
  -2   2   6      479.05      601.70     11.43 o 
   0   2   6     1772.24     1956.15     39.36 o 
   2   2   6     2773.18     2768.98     58.78 o 
   4   2   6       60.28       52.17      3.54 o 
   6   2   6     1072.15     1056.82     25.80 o 
   8   2   6      894.70      826.59     21.36 o 
  10   2   6       54.86       53.81      6.06 o 
  12   2   6      145.81      157.68      3.84 o 
  14   2   6      438.54      440.46     17.14 o 
  16   2   6       13.21       13.21      3.06 o 
  18   2   6      164.71      179.32      7.67 o 
  20   2   6       36.41       45.09      4.57 o 
 -25   3   6       34.76       35.95      4.08 o 
 -23   3   6      132.39      163.72      8.39 o 
 -21   3   6        8.76       12.44      5.14 o 
 -19   3   6      123.77      110.36     14.82 o 
 -17   3   6      118.08      127.33     20.23 o 
 -15   3   6        1.16        4.80     10.30 o 
 -13   3   6      688.65      639.58     27.88 o 
 -11   3   6      272.29      306.42     10.89 o 
  -9   3   6      189.58      232.76      7.35 o 
  -7   3   6     1980.06     2062.74     34.38 o 
  -5   3   6      694.78      816.35     13.45 o 
  -3   3   6      375.51      456.34      9.00 o 
  -1   3   6     3992.29     4066.92     68.25 o 
   1   3   6     3005.03     3312.13     67.13 o 
   3   3   6      111.58      122.42      8.61 o 
   5   3   6        3.69        9.31      4.30 o 
   7   3   6     2639.22     2547.45     79.33 o 
   9   3   6       17.95       13.21      6.51 o 
  11   3   6     1090.67     1006.53     12.35 o 
  13   3   6       87.61       78.82      3.29 o 
  15   3   6       15.29       23.46      2.19 o 
  17   3   6      186.79      220.89      7.98 o 
  19   3   6        0.76        4.00      2.83 o 
 -24   4   6        1.02        1.60      4.17 o 
 -22   4   6       68.07       63.76      5.66 o 
 -20   4   6       43.92       44.97      5.94 o 
 -18   4   6      521.02      457.17     18.33 o 
 -16   4   6       10.47       21.64      8.13 o 
 -14   4   6        8.41        6.58     14.51 o 
 -12   4   6     2033.17     1924.56     53.67 o 
 -10   4   6      451.08      400.40     11.55 o 
  -8   4   6      816.97      865.49     20.09 o 
  -6   4   6     3498.95     3722.27     79.81 o 
  -4   4   6      258.66      214.31      7.86 o 
  -2   4   6     1253.20     1748.12     31.72 o 
   0   4   6       37.34       35.91      3.66 o 
   2   4   6      896.05      829.09     21.18 o 
   4   4   6        7.73       13.57      4.81 o 
   6   4   6     1244.57     1300.22     37.50 o 
   8   4   6        9.58       13.14      5.87 o 
  10   4   6       75.37       84.86      3.51 o 
  12   4   6      324.92      335.82      8.07 o 
  14   4   6        0.71       -0.29      2.07 o 
  16   4   6        6.05       10.71      3.11 o 
  18   4   6      107.89      126.52      5.14 o 
 -23   5   6        0.45        2.35      3.75 o 
 -21   5   6      119.00      101.61      6.29 o 
 -19   5   6       10.25       14.89      6.45 o 
 -17   5   6       59.84       48.16      7.27 o 
 -15   5   6      978.11      874.97     22.58 o 
 -13   5   6      214.21      211.74     12.59 o 
 -11   5   6     1870.40     1623.98     72.32 o 
  -9   5   6     1634.87     1386.00     32.40 o 
  -7   5   6       87.99      106.79     15.99 o 
  -5   5   6     1957.60     1695.93     38.39 o 
  -3   5   6      325.95      295.41     10.44 o 
  -1   5   6      109.07      192.29      7.67 o 
   1   5   6     4414.92     4147.05     75.75 o 
   3   5   6       20.35       20.23      5.90 o 
   5   5   6     1269.28     1260.66     41.81 o 
   7   5   6      923.73      847.40     12.84 o 
   9   5   6      110.42      119.26      5.16 o 
  11   5   6      249.79      230.84      5.13 o 
  13   5   6        0.81        2.53      1.84 o 
  15   5   6        3.41        3.51      1.76 o 
  17   5   6       15.91       14.40      2.43 o 
 -22   6   6        6.89       11.09      4.00 o 
 -20   6   6       91.96       99.63      6.19 o 
 -18   6   6        0.12        2.92      6.79 o 
 -16   6   6        0.45       -0.51      6.48 o 
 -14   6   6       26.34       14.49      6.85 o 
 -12   6   6        1.04        5.27      6.09 o 
 -10   6   6      537.84      437.30     21.30 o 
  -8   6   6       26.78       47.29     13.99 o 
  -6   6   6       35.35       33.13      7.38 o 
  -4   6   6      114.12       83.53      6.35 o 
  -2   6   6      586.53      663.77     16.27 o 
   0   6   6     2295.59     2333.77     49.92 o 
   2   6   6        1.44        1.98      6.01 o 
   4   6   6     2084.03     1992.40     30.18 o 
   6   6   6       21.93       35.57      3.60 o 
   8   6   6      961.30      839.05     11.69 o 
  10   6   6      488.66      505.96      9.04 o 
  12   6   6      428.99      380.82      6.91 o 
  14   6   6      306.47      295.39      6.30 o 
  16   6   6        2.80       -1.16      2.38 o 
 -21   7   6       23.12       23.31      3.72 o 
 -19   7   6      127.35      155.95     11.08 o 
 -17   7   6        5.04        3.76      6.76 o 
 -15   7   6     1363.37     1404.99     28.29 o 
 -13   7   6     1050.37      998.79     31.37 o 
 -11   7   6     2931.94     2990.11     61.32 o 
  -9   7   6     2490.31     2506.52     43.67 o 
  -7   7   6        6.55        6.26      4.09 o 
  -5   7   6     3645.91     3530.49     69.92 o 
  -3   7   6      332.85      287.57     11.60 o 
  -1   7   6      352.69      340.12      9.66 o 
   1   7   6      405.63      411.00      9.19 o 
   3   7   6      424.67      401.57     10.95 o 
   5   7   6      131.24      147.69      7.08 o 
   7   7   6       60.50       67.78      4.79 o 
   9   7   6      408.65      393.15      9.51 o 
  11   7   6       91.06       93.54      3.37 o 
  13   7   6       59.96       86.47      5.47 o 
  15   7   6       23.63       33.25      2.26 o 
 -18   8   6       17.56       15.24      4.53 o 
 -16   8   6       13.49       28.72      7.49 o 
 -14   8   6       42.97       40.54      8.55 o 
 -12   8   6        3.92        7.51      7.47 o 
 -10   8   6        1.32       -5.06      5.69 o 
  -8   8   6       80.18       81.36      3.99 o 
  -6   8   6      666.58      635.01     18.85 o 
  -4   8   6      398.39      419.38     10.09 o 
  -2   8   6      940.65      900.35     21.23 o 
   0   8   6        0.12        0.68      2.87 o 
   2   8   6      660.45      657.25     12.96 o 
   4   8   6       80.75       68.66      4.67 o 
   6   8   6        6.57        8.19      4.02 o 
   8   8   6       26.23       25.84      4.20 o 
  10   8   6       62.34       71.73      2.99 o 
  12   8   6        3.23        2.44      1.96 o 
 -17   9   6       27.58       31.40      2.01 o 
 -15   9   6      352.33      373.76      9.84 o 
 -13   9   6       74.36       80.69      3.70 o 
 -11   9   6      785.54      816.70     19.28 o 
  -9   9   6      269.08      300.30     17.89 o 
  -7   9   6      944.96      998.97     17.00 o 
  -5   9   6     2019.96     2116.58     30.53 o 
  -3   9   6       29.16       31.01      2.92 o 
  -1   9   6     1553.40     1563.96     27.13 o 
   1   9   6      292.02      304.73      9.41 o 
   3   9   6       62.60       67.33      4.31 o 
   5   9   6      210.63      197.47      8.09 o 
   7   9   6      111.21      113.49      7.46 o 
   9   9   6        1.44        2.71      1.53 o 
  11   9   6       32.25       19.18      3.13 o 
 -12  10   6       35.45       30.34      2.61 o 
 -10  10   6        1.98        8.52      2.47 o 
  -8  10   6       47.06       47.98      2.89 o 
  -6  10   6       33.59       46.42      2.98 o 
  -4  10   6      223.48      225.64      6.26 o 
  -2  10   6      105.98      106.38      6.28 o 
   0  10   6      157.47      158.94      6.20 o 
   2  10   6      196.48      192.98      8.36 o 
   4  10   6       48.24       52.58      7.35 o 
   6  10   6       29.78       29.27      3.68 o 
   8  10   6        8.11        7.95      1.33 o 
  -9  11   6      138.95      130.06     10.73 o 
  -7  11   6       52.46       35.31      7.57 o 
  -5  11   6      410.13      431.46     12.79 o 
  -3  11   6       32.79       35.93      6.90 o 
  -1  11   6      198.77      180.39      7.45 o 
   1  11   6       37.74       41.75      3.69 o 
   3  11   6        1.22        2.76      4.71 o 
 -25   1   7       72.97       63.74      7.27 o 
 -23   1   7        0.99       10.53     15.72 o 
 -21   1   7       55.38       54.44     14.50 o 
 -19   1   7      487.33      428.14     21.89 o 
 -17   1   7       17.24       78.81     41.82 o 
 -15   1   7     1210.48     1177.10     31.01 o 
 -13   1   7      697.30      678.93     18.32 o 
 -11   1   7      342.31      326.97     10.81 o 
  -9   1   7     5596.41     5763.16     90.72 o 
  -7   1   7      298.87      313.29      6.02 o 
  -5   1   7    14531.66    15677.24    242.86 o 
  -3   1   7     3689.42     3754.89     64.54 o 
  -1   1   7    18967.73    20519.77    374.09 o 
   1   1   7     3370.91     3209.06     87.62 o 
   3   1   7     1078.59     1042.04     29.52 o 
   5   1   7     1776.64     1823.52     44.39 o 
   7   1   7     1672.56     1466.12     47.25 o 
   9   1   7      203.23      177.06      9.60 o 
  11   1   7       61.34       62.90      4.05 o 
  13   1   7     2167.31     2081.59     44.68 o 
  15   1   7      120.89      111.60      8.08 o 
  17   1   7      230.69      218.68      7.58 o 
  19   1   7       27.99       24.82      3.09 o 
 -26   2   7       50.56       68.00      4.56 o 
 -24   2   7       23.77       17.87      5.33 o 
 -22   2   7        1.35       -9.46     14.44 o 
 -20   2   7        5.52       12.23     11.84 o 
 -18   2   7      176.45      175.31     14.53 o 
 -16   2   7       77.84       78.13     14.09 o 
 -14   2   7     1229.29     1388.82     39.89 o 
 -12   2   7      309.94      289.38     10.23 o 
 -10   2   7      559.15      789.74     19.80 o 
  -8   2   7      393.32      468.48      8.49 o 
  -6   2   7       77.45       95.14      3.63 o 
  -4   2   7     6983.79     8260.74    129.03 o 
  -2   2   7       23.68       64.47     16.84 o 
   0   2   7     8401.28     9665.84    206.65 o 
   2   2   7     1395.53     1695.41     42.69 o 
   4   2   7     2386.09     3004.68     73.48 o 
   6   2   7     7499.02     7749.98    186.56 o 
   8   2   7      839.15      922.75     29.07 o 
  10   2   7      365.89      402.72      7.55 o 
  12   2   7      285.55      326.79     11.18 o 
  14   2   7       98.55      115.68      4.39 o 
  16   2   7      151.97      158.79      6.49 o 
  18   2   7       11.94       27.55      3.45 o 
 -25   3   7       11.22        3.04      4.25 o 
 -23   3   7      109.99       81.00      6.91 o 
 -21   3   7       21.38       14.52      6.90 o 
 -19   3   7      180.22      141.88      8.79 o 
 -17   3   7      485.08      415.70     13.51 o 
 -15   3   7       99.19       91.09     11.86 o 
 -13   3   7     1056.37      921.52     35.63 o 
 -11   3   7     3188.24     3350.77     76.30 o 
  -9   3   7       25.90       18.86      1.96 o 
  -7   3   7     5973.56     6130.56     88.86 o 
  -5   3   7      142.60      202.24      4.78 o 
  -3   3   7        5.15        3.98      1.83 o 
  -1   3   7      312.63      362.21      8.11 o 
   1   3   7      149.79      150.71     16.24 o 
   3   3   7       17.77       38.62      3.96 o 
   5   3   7      129.02      189.00     10.77 o 
   7   3   7        8.32       13.48      5.99 o 
   9   3   7     1487.15     1477.85     20.78 o 
  11   3   7      166.16      187.11      5.38 o 
  13   3   7      400.84      454.57      8.11 o 
  15   3   7       26.88       32.46      3.27 o 
  17   3   7       97.45      116.47      5.18 o 
 -24   4   7        0.40        1.10      5.12 o 
 -22   4   7       58.00       74.14      6.42 o 
 -20   4   7        0.66        4.29      5.99 o 
 -18   4   7       81.41       70.72      8.73 o 
 -16   4   7      752.96      804.82     53.56 o 
 -14   4   7      155.16      151.41     21.89 o 
 -12   4   7       48.17       61.32      7.76 o 
 -10   4   7     1133.28     1028.53     25.85 o 
  -8   4   7        1.52        9.28      6.51 o 
  -6   4   7      145.94      182.45     13.11 o 
  -4   4   7     6672.58     7092.70    111.62 o 
  -2   4   7     1071.69     1115.88     22.44 o 
   0   4   7     3691.17     4139.96     75.25 o 
   2   4   7     2690.15     2697.09     58.18 o 
   4   4   7      495.30      585.34     36.23 o 
   6   4   7     1099.28      993.01     32.05 o 
   8   4   7       65.35       75.56      3.51 o 
  10   4   7      228.92      231.26      4.60 o 
  12   4   7      149.26      167.41      4.46 o 
  14   4   7        3.42        8.87      2.06 o 
  16   4   7       41.64       37.39      3.00 o 
  18   4   7       18.29       15.83      3.93 o 
 -23   5   7       87.61      104.95      6.79 o 
 -21   5   7       35.41       20.97      6.54 o 
 -19   5   7       34.37       39.86      7.37 o 
 -17   5   7      292.40      303.95     11.88 o 
 -15   5   7      213.37      188.55     10.70 o 
 -13   5   7     1720.80     1806.28     38.96 o 
 -11   5   7      328.70      296.59     29.45 o 
  -9   5   7      760.65      858.90     21.34 o 
  -7   5   7      983.96     1203.62     25.54 o 
  -5   5   7        8.43       37.57      5.13 o 
  -3   5   7     1841.88     2316.26     48.10 o 
  -1   5   7      328.21      397.34     10.36 o 
   1   5   7       42.11       22.97      4.06 o 
   3   5   7      126.24      114.55      7.75 o 
   5   5   7      119.30      145.86     10.25 o 
   7   5   7     1794.48     1710.52     18.85 o 
   9   5   7      187.73      171.50      4.88 o 
  11   5   7      300.93      288.34      5.97 o 
  13   5   7      623.91      627.80     10.50 o 
  15   5   7       31.62       27.11      2.02 o 
  17   5   7      285.80      304.16     18.92 o 
 -22   6   7      110.18      137.77      8.54 o 
 -20   6   7      175.08      205.93     12.86 o 
 -18   6   7        9.82        6.30      6.79 o 
 -16   6   7     1903.17     1847.92     33.29 o 
 -14   6   7       15.17        4.89      6.00 o 
 -12   6   7      653.15      606.47     23.35 o 
 -10   6   7        4.75        2.18      7.40 o 
  -8   6   7      411.11      406.00     36.25 o 
  -6   6   7     1448.54     1552.43    108.09 o 
  -4   6   7      952.90      882.08     25.93 o 
  -2   6   7      272.93      330.87     14.66 o 
   0   6   7     2468.04     2316.60     56.43 o 
   2   6   7     1085.65      891.89     23.58 o 
   4   6   7      264.01      305.18      7.07 o 
   6   6   7     1866.63     1850.95     23.42 o 
   8   6   7      135.45      131.68      4.90 o 
  10   6   7       24.06       17.83      3.95 o 
  12   6   7       73.48       68.75      3.27 o 
  14   6   7      259.64      289.49      6.09 o 
  16   6   7       28.23       16.78      2.75 o 
 -21   7   7       16.91       13.81      3.71 o 
 -19   7   7       23.27       14.25      6.14 o 
 -17   7   7        9.92       10.79      6.76 o 
 -15   7   7      283.87      218.48     11.76 o 
 -13   7   7      487.92      467.38     20.25 o 
 -11   7   7     2475.60     2553.92     53.63 o 
  -9   7   7       17.78       12.35      5.79 o 
  -7   7   7      887.25      842.83     17.43 o 
  -5   7   7      362.30      357.28     24.12 o 
  -3   7   7        8.23        0.29      1.89 o 
  -1   7   7      628.40      571.88     10.12 o 
   1   7   7       14.88       28.06      3.69 o 
   3   7   7      247.04      211.09      6.28 o 
   5   7   7     1469.67     1435.81     20.57 o 
   7   7   7      235.20      228.13      6.28 o 
   9   7   7      898.64      871.46     13.32 o 
  11   7   7       19.16       17.03      1.81 o 
  13   7   7       91.04       87.32      4.53 o 
 -20   8   7      289.78      306.23      7.96 o 
 -18   8   7       71.26       85.54      4.83 o 
 -16   8   7      564.53      485.61     21.25 o 
 -14   8   7      191.63      153.88     10.94 o 
 -12   8   7     1178.90     1192.44     27.45 o 
 -10   8   7     1978.35     2014.27     52.67 o 
  -8   8   7      778.44      727.64     14.27 o 
  -6   8   7     1823.71     1740.05     26.20 o 
  -4   8   7       36.38       44.42      3.25 o 
  -2   8   7       61.01       40.59      3.15 o 
   0   8   7     1153.05     1166.43     17.45 o 
   2   8   7       11.06       13.96      3.98 o 
   4   8   7       98.34       68.66      5.17 o 
   6   8   7      114.52      125.43      7.61 o 
   8   8   7      230.57      262.95      8.19 o 
  10   8   7      113.98      127.32      5.62 o 
  12   8   7      206.14      230.27      5.18 o 
 -17   9   7       22.27       25.53      3.69 o 
 -15   9   7        0.34        3.19      1.56 o 
 -13   9   7       22.53       29.49      5.37 o 
 -11   9   7        0.22        6.45      2.76 o 
  -9   9   7       67.76       47.64      3.02 o 
  -7   9   7       77.33       60.73      6.19 o 
  -5   9   7      141.59      127.36      5.79 o 
  -3   9   7       12.54        8.04      2.29 o 
  -1   9   7      146.26      110.88      8.53 o 
   1   9   7      337.76      318.01      9.09 o 
   3   9   7      193.02      199.23      6.59 o 
   5   9   7      131.92      125.49      5.31 o 
   7   9   7       27.83       20.09      3.34 o 
   9   9   7       62.09       69.02      5.82 o 
 -14  10   7       41.76       53.05     10.11 o 
 -12  10   7      169.42      154.15      5.47 o 
 -10  10   7      171.93      165.70      5.55 o 
  -8  10   7       80.40       97.06      8.87 o 
  -6  10   7       43.25       53.68      4.00 o 
  -4  10   7      127.73      121.64      5.89 o 
  -2  10   7        0.49        1.05      3.80 o 
   0  10   7       10.38       11.59      4.12 o 
   2  10   7       86.32      102.58     11.42 o 
   4  10   7       42.99       49.63      4.12 o 
   6  10   7      209.70      231.57      8.05 o 
  -7  11   7        1.11        1.08      4.16 o 
  -5  11   7       45.14       43.26      6.33 o 
  -3  11   7       94.89       85.94      8.89 o 
  -1  11   7        7.44       10.25      3.22 o 
   1  11   7       19.11       20.27      3.72 o 
 -26   0   8       20.01       16.91      5.66 o 
 -22   0   8      681.72      689.90     54.55 o 
 -20   0   8       43.00       28.82     19.65 o 
 -18   0   8      304.25      315.18     39.98 o 
 -16   0   8       82.97      111.45     12.68 o 
 -14   0   8     1997.48     2140.67     75.23 o 
 -12   0   8     3093.80     3101.78    100.13 o 
 -10   0   8     5230.43     5306.17    125.16 o 
  -8   0   8      698.59      833.73     22.50 o 
  -6   0   8     2070.80     2465.32     60.67 o 
  -4   0   8    84120.58    81948.98   1907.34 o 
   0   0   8    10723.31    11494.16    269.60 o 
   2   0   8    10664.65    10540.60    538.08 o 
   6   0   8     2387.47     2043.46    108.51 o 
  12   0   8      152.37      122.07      8.35 o 
  14   0   8      343.54      367.30     14.20 o 
  16   0   8       78.07       48.49      5.76 o 
  18   0   8       41.02       46.84      4.89 o 
 -25   1   8        9.44        5.99      6.42 o 
 -23   1   8      301.77      237.75     24.30 o 
 -21   1   8       24.58       32.76     11.74 o 
 -19   1   8     1134.95     1133.19     35.85 o 
 -17   1   8       56.55       67.26     10.25 o 
 -15   1   8       72.33       76.36      9.77 o 
 -13   1   8        1.15        3.66      4.33 o 
 -11   1   8     2570.81     2670.26     57.58 o 
  -9   1   8       82.50      113.83      4.84 o 
  -7   1   8      223.30      271.97      5.62 o 
  -5   1   8     7853.14     8785.59    136.99 o 
  -3   1   8     2527.05     2983.71     51.50 o 
  -1   1   8    21981.13    23855.40    435.55 o 
   1   1   8      385.73      414.40     12.75 o 
   3   1   8     1694.10     1787.61     63.68 o 
   5   1   8      110.16      112.18     10.01 o 
   7   1   8      252.90      229.25     39.79 o 
   9   1   8       38.79       35.59     17.45 o 
  11   1   8       19.41       25.03      3.23 o 
  13   1   8      378.70      349.81     10.41 o 
  15   1   8      188.64      234.59      7.90 o 
  17   1   8       91.87       89.76      5.14 o 
 -26   2   8        5.29       11.18      5.13 o 
 -24   2   8       47.90       34.44      7.25 o 
 -22   2   8       48.65       56.39      7.66 o 
 -20   2   8     1059.44      990.04     38.82 o 
 -18   2   8      808.40      827.00     53.02 o 
 -16   2   8      972.53      994.87     39.84 o 
 -14   2   8        1.02        1.96      3.22 o 
 -12   2   8      617.27      563.47     19.22 o 
 -10   2   8      968.81      872.15     18.01 o 
  -8   2   8      398.49      393.40      7.54 o 
  -6   2   8     1612.53     1677.63     25.77 o 
  -4   2   8       10.00       26.52      2.26 o 
  -2   2   8      532.67      480.88     10.43 o 
   0   2   8      482.02      735.69     19.60 o 
   2   2   8     6144.83     6120.12    144.81 o 
   4   2   8       64.77       70.02      4.71 o 
   6   2   8      448.26      429.44     18.00 o 
   8   2   8     3431.55     3191.42     89.16 o 
  10   2   8       59.64       59.72      5.01 o 
  12   2   8     1190.17     1216.40     17.44 o 
  14   2   8      194.27      208.43      8.00 o 
  16   2   8      140.67      155.32      6.50 o 
  18   2   8       41.78       36.95      4.91 o 
 -25   3   8        7.81        4.90      4.84 o 
 -23   3   8        0.39       -1.92      6.04 o 
 -21   3   8      755.49      708.13     54.49 o 
 -19   3   8       38.29       29.00      7.08 o 
 -17   3   8      700.36      675.67     28.28 o 
 -15   3   8      232.99      277.74     17.63 o 
 -13   3   8       95.92       92.97      6.38 o 
 -11   3   8     3084.83     3274.59     76.34 o 
  -9   3   8     1593.69     1680.05     29.43 o 
  -7   3   8      937.70     1131.07     19.62 o 
  -5   3   8     7288.35     7979.47    123.64 o 
  -3   3   8     4303.05     4871.17     77.03 o 
  -1   3   8      936.75     1180.60     21.41 o 
   1   3   8        2.92        4.81      2.45 o 
   3   3   8     1352.65     1434.46     35.93 o 
   5   3   8      117.97      110.07      8.76 o 
   7   3   8      398.90      400.60     13.73 o 
   9   3   8     1251.20     1160.92     15.29 o 
  11   3   8        0.29       -0.06      2.08 o 
  13   3   8      116.62      130.17      3.86 o 
  15   3   8      139.07      169.89      6.32 o 
  17   3   8        1.63        6.03      4.05 o 
 -24   4   8       75.87       54.10      6.14 o 
 -22   4   8       35.80       32.54      6.54 o 
 -20   4   8      112.88      110.13      8.54 o 
 -18   4   8      175.49      162.98     10.43 o 
 -16   4   8       33.11       25.88      7.14 o 
 -14   4   8      240.25      275.50     10.46 o 
 -12   4   8        3.94       17.19     16.31 o 
 -10   4   8       29.74       65.42      6.47 o 
  -8   4   8     1285.00     1176.83     24.59 o 
  -6   4   8      875.74     1014.61     19.35 o 
  -4   4   8     6439.22     6889.37    108.66 o 
  -2   4   8     1208.31     1251.00     25.87 o 
   0   4   8     1726.10     1853.52     37.25 o 
   2   4   8      889.13      956.75     27.00 o 
   4   4   8      169.93      163.24     10.99 o 
   6   4   8     2054.63     1964.18     38.37 o 
   8   4   8      709.37      715.15     10.65 o 
  10   4   8      442.40      445.98      7.71 o 
  12   4   8      133.77      162.14      5.54 o 
  14   4   8      142.50      156.69      4.46 o 
  16   4   8        0.29       -0.68      2.70 o 
 -23   5   8       86.43       92.35      8.10 o 
 -21   5   8      137.07      140.33     15.42 o 
 -19   5   8        0.97        0.74      6.33 o 
 -17   5   8        2.76        0.23      6.87 o 
 -15   5   8      395.96      330.27     14.29 o 
 -13   5   8     1791.16     1618.52     36.42 o 
 -11   5   8     1220.22     1218.68     40.30 o 
  -9   5   8     3875.64     3768.26     85.54 o 
  -7   5   8     1229.33     1332.27     29.99 o 
  -5   5   8     9461.32     9985.51    199.78 o 
  -3   5   8     5387.46     5348.75     96.02 o 
  -1   5   8     1679.85     1900.14     34.12 o 
   1   5   8     2887.73     2790.30     52.98 o 
   3   5   8      282.87      217.58     11.18 o 
   5   5   8       87.96       76.02      4.11 o 
   7   5   8     1306.95     1364.55     17.83 o 
   9   5   8      112.83      113.66      4.16 o 
  11   5   8       60.32       61.69      3.27 o 
  13   5   8       30.04       31.27      3.42 o 
  15   5   8       11.11        7.16      2.96 o 
 -22   6   8      105.28      129.86      7.88 o 
 -20   6   8       79.43       73.60      7.73 o 
 -18   6   8      181.10      124.85      9.78 o 
 -16   6   8     1234.87     1202.98     25.96 o 
 -14   6   8     1205.21     1110.42     24.81 o 
 -12   6   8      311.28      293.35     14.60 o 
 -10   6   8      140.95      116.23      8.54 o 
  -8   6   8      107.56      126.84      8.78 o 
  -6   6   8       41.22       29.03     15.91 o 
  -4   6   8       80.12       97.07      8.78 o 
  -2   6   8      875.12      869.69     26.28 o 
   0   6   8      110.92      118.83      9.67 o 
   2   6   8     1344.02     1275.88     15.30 o 
   4   6   8      550.69      480.03      9.07 o 
   6   6   8      403.29      376.99      7.75 o 
   8   6   8      208.04      181.47      5.11 o 
  10   6   8       93.37       87.07      5.73 o 
  12   6   8      271.24      268.77      7.06 o 
  14   6   8       16.54       21.33      2.13 o 
 -21   7   8      185.27      154.61      9.07 o 
 -19   7   8        0.82       -0.65      5.41 o 
 -17   7   8     1082.98      920.36     22.42 o 
 -15   7   8      432.33      419.63     15.55 o 
 -13   7   8      618.59      610.73     23.02 o 
 -11   7   8     1470.48     1463.19     34.36 o 
  -9   7   8      367.51      365.67     10.77 o 
  -7   7   8      872.52      929.58     18.52 o 
  -5   7   8      907.57      823.07     16.18 o 
  -3   7   8      497.70      455.04      9.02 o 
  -1   7   8       85.80       67.74      5.92 o 
   1   7   8      639.89      614.98     10.96 o 
   3   7   8     1272.60     1249.97     22.93 o 
   5   7   8        7.81        4.31      3.42 o 
   7   7   8      803.88      810.67     11.78 o 
   9   7   8      324.11      344.55      6.22 o 
  11   7   8      229.27      222.00      5.73 o 
  13   7   8      108.46      100.29      3.82 o 
 -20   8   8      105.08      133.66      4.18 o 
 -18   8   8        5.06        6.79      4.19 o 
 -16   8   8       11.28        8.28      5.16 o 
 -14   8   8       23.32       17.98      2.46 o 
 -12   8   8      215.13      219.66      8.47 o 
 -10   8   8      819.38      848.21     24.72 o 
  -8   8   8      227.57      202.97      5.67 o 
  -6   8   8      432.31      421.90     11.79 o 
  -4   8   8       54.70       47.66      3.32 o 
  -2   8   8      323.41      275.45      6.46 o 
   0   8   8      100.81       85.31      3.62 o 
   2   8   8      459.58      431.41     10.87 o 
   4   8   8        0.84       -1.40      3.81 o 
   6   8   8       75.66       73.13      4.31 o 
   8   8   8        8.96       11.58      2.92 o 
  10   8   8        5.56        3.39      1.61 o 
 -17   9   8      161.63      189.64      8.87 o 
 -15   9   8       63.24       67.55      3.97 o 
 -13   9   8      108.48      117.26      4.59 o 
 -11   9   8       90.33      114.75      4.32 o 
  -9   9   8       15.34       15.28      3.56 o 
  -7   9   8       48.44       41.23      3.27 o 
  -5   9   8      163.45      141.19      7.73 o 
  -3   9   8        8.14        9.51      2.22 o 
  -1   9   8        7.12        8.99      4.74 o 
   1   9   8      581.97      592.60     17.62 o 
   3   9   8       97.26       93.93      5.44 o 
   5   9   8      690.59      744.41     15.16 o 
   7   9   8      217.54      234.46      5.60 o 
   9   9   8        1.61        2.11      1.22 o 
 -14  10   8      137.09      141.89     12.16 o 
 -12  10   8        3.19       -0.42      8.23 o 
 -10  10   8      278.12      308.41      8.67 o 
  -8  10   8       89.30      121.08      7.85 o 
  -6  10   8       95.98       83.62      5.92 o 
  -4  10   8       74.31       93.51      4.89 o 
  -2  10   8       37.24       39.24      5.12 o 
   0  10   8        9.98       11.94      3.99 o 
   2  10   8      223.20      233.57     13.75 o 
   4  10   8       11.77       13.64      5.86 o 
  -5  11   8       91.91      104.08      7.69 o 
  -3  11   8       15.73       12.41      4.38 o 
  -1  11   8        8.01        3.63      3.64 o 
 -27   1   9       14.47       10.22      6.34 o 
 -25   1   9        1.69        3.10      6.63 o 
 -23   1   9      136.79      143.17     12.32 o 
 -21   1   9        6.67       17.91     11.05 o 
 -19   1   9       44.97       40.85     10.50 o 
 -17   1   9       22.70       24.10      8.78 o 
 -15   1   9      883.75      858.05     35.53 o 
 -13   1   9      346.55      393.33     15.20 o 
 -11   1   9      187.66      183.54     10.47 o 
  -9   1   9     5529.22     5982.53    101.25 o 
  -7   1   9        0.72        6.44      1.41 o 
  -5   1   9      245.86      340.07      7.40 o 
  -3   1   9     8503.08     9492.97    158.36 o 
  -1   1   9     7894.66     9464.83    257.95 o 
   1   1   9    11254.77    12077.47    219.92 o 
   3   1   9     2199.96     2264.48     74.43 o 
   5   1   9      377.25      370.32     33.09 o 
   9   1   9        7.91       13.34      4.41 o 
  11   1   9      438.91      468.53     11.35 o 
  13   1   9      172.53      177.21      8.07 o 
  15   1   9        0.09       -1.40      3.11 o 
  17   1   9      101.81      130.86      7.35 o 
 -26   2   9       16.85       11.52     10.21 o 
 -24   2   9       23.24       16.84      6.48 o 
 -22   2   9       44.26       39.78      8.48 o 
 -20   2   9        3.18       14.95      6.81 o 
 -18   2   9      364.69      369.41     12.02 o 
 -16   2   9       71.75       61.88      9.71 o 
 -14   2   9      790.46      856.85     26.71 o 
 -12   2   9      199.61      260.65     13.71 o 
 -10   2   9     1228.00     1354.70     29.16 o 
  -8   2   9      367.95      463.52     10.00 o 
  -6   2   9     2420.39     2781.86     47.28 o 
  -4   2   9    14044.95    15875.92    268.19 o 
  -2   2   9     2091.85     2538.09     48.56 o 
   0   2   9      169.01      371.84     28.55 o 
   2   2   9     3609.84     3884.87    103.77 o 
   4   2   9      385.84      383.91     12.13 o 
   6   2   9     1214.42     1309.40     58.12 o 
   8   2   9      233.04      260.90      7.49 o 
  10   2   9       13.57       10.25      3.94 o 
  12   2   9       60.09       60.41      3.30 o 
  14   2   9      271.98      294.18      8.59 o 
  16   2   9       93.65      113.47      7.74 o 
 -25   3   9        0.54        1.52      5.41 o 
 -23   3   9       73.73       61.93      7.29 o 
 -21   3   9       45.17       51.14      8.56 o 
 -19   3   9       34.70       40.60      7.19 o 
 -17   3   9      391.84      339.85     21.31 o 
 -15   3   9      524.14      500.82     19.03 o 
 -13   3   9      477.44      461.48     30.02 o 
 -11   3   9     1003.53      936.97     23.13 o 
  -9   3   9      543.33      507.09     10.94 o 
  -7   3   9     1831.51     1856.79     30.14 o 
  -5   3   9      235.74      189.82      4.49 o 
  -3   3   9      941.97     1050.78     18.27 o 
  -1   3   9      846.40      839.33     17.88 o 
   1   3   9     2728.79     2767.87     60.69 o 
   3   3   9     2766.92     3006.15     81.55 o 
   5   3   9     3612.47     3647.28    102.94 o 
   7   3   9     2226.27     2256.28     27.84 o 
   9   3   9       54.51       57.55      4.75 o 
  11   3   9       37.76       53.99      3.87 o 
  13   3   9      536.73      558.12     16.53 o 
  15   3   9        0.44        0.77      4.42 o 
  17   3   9        0.12       -2.28      3.34 o 
 -24   4   9        0.34        1.14      5.30 o 
 -22   4   9       33.67       48.81      7.04 o 
 -20   4   9       24.62       30.60      7.67 o 
 -18   4   9      266.01      215.85     13.15 o 
 -16   4   9     1550.16     1630.92     57.18 o 
 -14   4   9      167.23      138.62      8.53 o 
 -12   4   9      477.90      501.63     22.79 o 
 -10   4   9     3885.76     4014.53     79.37 o 
  -8   4   9       26.72       45.00      3.68 o 
  -6   4   9     8425.94     8702.42    148.77 o 
  -4   4   9       11.61       56.71      9.52 o 
  -2   4   9       27.29       35.59      4.04 o 
   0   4   9      746.85      800.99     19.43 o 
   2   4   9      323.05      359.92     11.26 o 
   4   4   9      420.03      427.90     17.40 o 
   6   4   9     2003.44     1947.24     22.73 o 
   8   4   9        2.59        0.05      3.42 o 
  10   4   9       12.08        9.83      2.57 o 
  12   4   9      111.67      137.89      3.81 o 
  14   4   9        7.98        6.90      3.22 o 
  16   4   9        5.34        9.06      3.49 o 
 -23   5   9        3.85        6.32      5.32 o 
 -21   5   9      129.37      125.26      8.64 o 
 -19   5   9       32.04       24.92      6.08 o 
 -17   5   9       10.93        8.93      6.20 o 
 -15   5   9       12.41        7.15      6.16 o 
 -13   5   9      613.80      595.99     19.41 o 
 -11   5   9     1323.09     1201.56     56.44 o 
  -9   5   9      122.93      102.15     10.49 o 
  -7   5   9       70.16       90.78      4.92 o 
  -5   5   9        4.13        9.60      4.80 o 
  -3   5   9       40.50       61.36      4.40 o 
  -1   5   9        5.99        8.33      4.08 o 
   1   5   9      204.75      226.15      9.00 o 
   3   5   9       86.31       87.77      3.85 o 
   5   5   9      132.96      146.16      5.91 o 
   7   5   9       31.25       30.09      3.18 o 
   9   5   9        7.21        7.29      2.26 o 
  11   5   9        0.13        1.28      1.86 o 
  13   5   9        8.33        6.94      1.62 o 
  15   5   9       64.71       75.82      5.44 o 
 -22   6   9      111.69      125.55      9.26 o 
 -20   6   9      279.96      293.58     12.13 o 
 -18   6   9       45.18       57.94      8.19 o 
 -16   6   9      154.27      123.97      8.80 o 
 -14   6   9      979.34      959.10     33.46 o 
 -12   6   9      124.37      118.73     10.35 o 
 -10   6   9     2731.05     2572.76     56.02 o 
  -8   6   9       19.76       28.16      5.55 o 
  -6   6   9      336.50      295.52      8.36 o 
  -4   6   9      531.95      427.57      9.56 o 
  -2   6   9      145.79      148.31      7.40 o 
   0   6   9      502.31      486.50      8.60 o 
   2   6   9      220.15      184.21      5.00 o 
   4   6   9        7.14       12.45      3.44 o 
   6   6   9      119.55      102.15      3.83 o 
   8   6   9        7.22        6.94      2.83 o 
  10   6   9       99.93      103.28      5.85 o 
  12   6   9       80.06       90.05      3.03 o 
  14   6   9       97.35       97.37      9.56 o 
 -21   7   9        0.18       -2.24      4.95 o 
 -19   7   9       32.09       25.69      5.83 o 
 -17   7   9        8.15        8.34      6.09 o 
 -15   7   9        8.52       11.05      7.67 o 
 -13   7   9      217.49      217.23     13.25 o 
 -11   7   9       72.10       64.03      7.45 o 
  -9   7   9       98.37      100.38      4.50 o 
  -7   7   9      667.44      663.28     13.71 o 
  -5   7   9        6.81        9.12      2.34 o 
  -3   7   9      978.43      950.50     15.47 o 
  -1   7   9      946.73      902.34     14.39 o 
   1   7   9      766.73      758.50     15.76 o 
   3   7   9     1898.99     1979.08     26.27 o 
   5   7   9      108.30      106.48      4.22 o 
   7   7   9      435.77      428.90      8.05 o 
   9   7   9       91.55      100.68      3.33 o 
  11   7   9       14.11        8.47      1.63 o 
 -20   8   9        0.56       -0.96      3.59 o 
 -18   8   9      244.20      287.45      9.37 o 
 -16   8   9       86.44       98.11      4.05 o 
 -14   8   9      142.00      171.18      8.40 o 
 -12   8   9      190.75      213.73     14.56 o 
 -10   8   9       82.52       76.94      5.59 o 
  -8   8   9       52.65       51.24      3.82 o 
  -6   8   9       15.05       18.84      3.60 o 
  -4   8   9      510.40      477.55     17.08 o 
  -2   8   9      220.61      182.98      6.27 o 
   0   8   9       91.92       93.48      5.78 o 
   2   8   9     1424.24     1393.06     23.84 o 
   4   8   9       31.56       39.58      4.10 o 
   6   8   9     1071.63     1128.99     19.28 o 
   8   8   9      168.31      184.34      4.73 o 
  10   8   9       95.22       77.20      4.82 o 
 -17   9   9       18.94       26.10      1.89 o 
 -15   9   9        7.27       14.09      1.81 o 
 -13   9   9        0.33        1.25      2.68 o 
 -11   9   9        6.25       15.72      4.07 o 
  -9   9   9        1.87        0.99      2.74 o 
  -7   9   9       19.57        9.98      2.13 o 
  -5   9   9       61.37       66.28      3.99 o 
  -3   9   9      124.43      118.89      4.52 o 
  -1   9   9       46.97       47.41      7.85 o 
   1   9   9      111.59      118.81      6.45 o 
   3   9   9       23.28       23.87      3.56 o 
   5   9   9        1.72        2.83      3.46 o 
   7   9   9       28.48       30.82      2.44 o 
 -12  10   9      110.24      121.45      5.33 o 
 -10  10   9      224.74      230.63      7.57 o 
  -8  10   9       17.33       44.56      3.78 o 
  -6  10   9      283.09      310.51      8.35 o 
  -4  10   9      694.58      740.29     16.21 o 
  -2  10   9        6.41        5.04      4.13 o 
   0  10   9     1267.48     1420.21     29.68 o 
   2  10   9       14.02       20.21      3.14 o 
   4  10   9      101.63      100.85      4.41 o 
 -26   0  10       45.28       61.51      9.39 o 
 -24   0  10        0.95        0.13      7.73 o 
 -22   0  10        1.32       68.89     22.60 o 
 -20   0  10      242.35      280.98     21.74 o 
 -18   0  10       15.57       12.43     11.42 o 
 -16   0  10     1381.06     1534.64     76.70 o 
 -14   0  10      755.47      816.19     54.78 o 
 -12   0  10      462.21      602.30     24.21 o 
 -10   0  10     6495.51     6772.45    161.54 o 
  -8   0  10     8884.49    10021.67    237.53 o 
  -6   0  10     3212.77     3463.08     83.98 o 
  -4   0  10    35558.66    36669.31    912.84 o 
  -2   0  10      490.22      554.42     26.08 o 
   0   0  10     4325.70     4904.64    144.03 o 
   2   0  10     2581.29     2565.03     79.00 o 
   4   0  10      737.89      657.78     25.34 o 
  10   0  10      399.99      410.48     15.49 o 
  12   0  10     1148.50     1182.51     36.72 o 
  14   0  10      451.23      480.18     16.79 o 
 -25   1  10        3.45        2.43      7.25 o 
 -23   1  10      124.10      119.72     11.32 o 
 -21   1  10       12.09       14.56      7.46 o 
 -19   1  10      282.49      287.58     17.53 o 
 -17   1  10        1.58        2.70      8.14 o 
 -15   1  10      622.53      627.95     26.92 o 
 -13   1  10      458.00      488.46     24.98 o 
 -11   1  10      670.43      678.24     16.54 o 
  -9   1  10      551.29      674.77     14.31 o 
  -7   1  10     3932.77     4282.22     73.21 o 
  -5   1  10        5.32        5.42      1.29 o 
  -3   1  10      314.25      345.86      7.41 o 
  -1   1  10     1505.98     1428.92     28.10 o 
   1   1  10      124.98       88.99      3.48 o 
   3   1  10      670.07      712.73     28.09 o 
   7   1  10      636.98      690.84     39.05 o 
   9   1  10      571.73      595.44     36.91 o 
  11   1  10       68.88       88.22      6.99 o 
  13   1  10      855.03      921.19     30.05 o 
  15   1  10       27.21       35.45      5.13 o 
 -26   2  10       15.64        9.89      5.73 o 
 -24   2  10       59.55       46.27      7.69 o 
 -22   2  10      111.19      107.68     11.16 o 
 -20   2  10      251.61      231.62     10.57 o 
 -18   2  10      362.65      320.30     15.19 o 
 -16   2  10      631.33      557.57     22.89 o 
 -14   2  10      255.47      234.66     17.34 o 
 -12   2  10       12.65        5.70      6.09 o 
 -10   2  10     2633.02     2520.50     51.16 o 
  -8   2  10     3682.19     3906.06     66.47 o 
  -6   2  10      395.51      354.19     10.69 o 
  -4   2  10    20707.33    22074.65    400.11 o 
  -2   2  10      652.91      784.92     16.29 o 
   0   2  10     3315.36     3435.16     64.31 o 
   2   2  10     2159.86     2206.60     48.61 o 
   4   2  10      685.51      779.60     46.06 o 
   6   2  10      374.00      400.78     18.84 o 
   8   2  10      197.62      210.55      7.02 o 
  10   2  10        0.93       -2.21      5.23 o 
  12   2  10       65.86       72.62     15.91 o 
  14   2  10       55.80       49.21      6.52 o 
  16   2  10        6.21       10.85      3.78 o 
 -25   3  10       31.56       26.13      5.54 o 
 -23   3  10       47.44       39.26      7.80 o 
 -21   3  10      290.48      247.69     11.96 o 
 -19   3  10      622.57      588.43     21.43 o 
 -17   3  10     1557.34     1549.54     29.26 o 
 -15   3  10     1275.23     1208.16     34.46 o 
 -13   3  10      670.30      628.49     30.85 o 
 -11   3  10     5525.50     5700.17    145.95 o 
  -9   3  10      279.72      373.75     10.99 o 
  -7   3  10     1119.54     1103.78     19.98 o 
  -5   3  10     1861.88     1937.77     39.96 o 
  -3   3  10      122.41      146.86      6.31 o 
  -1   3  10     2077.15     2100.43     43.79 o 
   1   3  10      948.59      895.46     21.48 o 
   3   3  10      160.90      213.74     17.44 o 
   5   3  10     1967.40     1806.02     26.18 o 
   7   3  10        1.08        3.53      2.41 o 
   9   3  10       35.87       38.52      2.85 o 
  11   3  10       42.62       42.02      3.19 o 
  13   3  10        0.40        3.39      4.95 o 
  15   3  10       83.91       81.24     12.44 o 
 -24   4  10       68.77       69.39      6.75 o 
 -22   4  10       26.43       24.00      6.34 o 
 -20   4  10       91.87      113.65      8.36 o 
 -18   4  10       14.93        5.34      6.03 o 
 -16   4  10       16.64       11.06      5.70 o 
 -14   4  10       22.27       15.73      5.69 o 
 -12   4  10       18.30       23.55      9.10 o 
 -10   4  10        8.53        6.08      9.79 o 
  -8   4  10      889.39      943.17     26.48 o 
  -6   4  10      893.49      942.84     23.01 o 
  -4   4  10     2023.42     2042.60     37.44 o 
  -2   4  10      586.56      523.75     15.04 o 
   0   4  10     1540.93     1572.01     39.40 o 
   2   4  10      449.91      439.33     13.86 o 
   4   4  10       36.03       48.39      3.27 o 
   6   4  10        7.24       11.59      3.36 o 
   8   4  10     1791.43     1740.87     22.87 o 
  10   4  10      101.51      110.74      3.61 o 
  12   4  10      301.82      266.44      6.72 o 
  14   4  10      221.53      227.49      9.29 o 
 -23   5  10       60.34       51.55      6.30 o 
 -21   5  10      157.79      154.07      7.70 o 
 -19   5  10       18.25       21.07      6.26 o 
 -17   5  10      977.28      907.16     25.44 o 
 -15   5  10      921.43      910.54     21.27 o 
 -13   5  10      851.26      846.64     34.68 o 
 -11   5  10     2800.35     2604.33     60.99 o 
  -9   5  10       42.01       29.86     11.88 o 
  -7   5  10        1.02        4.90      4.49 o 
  -5   5  10     2567.24     2503.48     70.00 o 
  -3   5  10      453.27      401.26     10.20 o 
  -1   5  10        1.61        3.94      4.68 o 
   1   5  10     1019.07      954.46     12.35 o 
   3   5  10      275.62      238.71      5.51 o 
   5   5  10      279.04      289.67      6.61 o 
   7   5  10       17.61       18.95      3.43 o 
   9   5  10       16.33       10.63      2.15 o 
  11   5  10       38.70       54.93      2.63 o 
  13   5  10       17.83       16.67      3.98 o 
 -22   6  10        8.81        7.09      4.89 o 
 -20   6  10       16.03        9.40      5.80 o 
 -18   6  10        0.09       -3.20      6.41 o 
 -16   6  10      107.61      124.59      9.85 o 
 -14   6  10        0.57       -3.02      6.41 o 
 -12   6  10     1040.12     1064.68     24.50 o 
 -10   6  10      280.75      250.72     10.19 o 
  -8   6  10     2934.75     2987.03     48.48 o 
  -6   6  10      329.07      292.48      7.02 o 
  -4   6  10     3149.98     3017.52     38.18 o 
  -2   6  10      358.00      318.02      6.91 o 
   0   6  10     3596.77     3543.78     41.04 o 
   2   6  10       52.81       47.20      3.67 o 
   4   6  10      231.90      233.66      5.70 o 
   6   6  10      311.76      305.17      8.46 o 
   8   6  10       10.88       17.73      3.74 o 
  10   6  10       58.96       53.61      3.82 o 
  12   6  10       52.64       57.96      2.39 o 
 -21   7  10       49.86       61.21      4.84 o 
 -19   7  10       81.21       88.41     10.59 o 
 -17   7  10      129.87      128.36      7.81 o 
 -15   7  10       31.28       40.06      7.27 o 
 -13   7  10      191.21      191.19     10.84 o 
 -11   7  10       21.92       18.85      2.58 o 
  -9   7  10      578.87      552.53     17.82 o 
  -7   7  10      151.58      137.87     13.46 o 
  -5   7  10     1183.80     1185.04     19.16 o 
  -3   7  10     2502.66     2296.31     35.57 o 
  -1   7  10        4.71       11.70      2.41 o 
   1   7  10     3649.98     3672.70     50.22 o 
   3   7  10      608.76      613.28     11.43 o 
   5   7  10      763.81      756.00     12.25 o 
   7   7  10      657.90      729.28     13.32 o 
   9   7  10        5.13        6.96      1.67 o 
  11   7  10       78.83       81.04      5.07 o 
 -18   8  10       45.64       44.05      3.42 o 
 -16   8  10       74.22       66.98     12.32 o 
 -14   8  10        0.01        1.44      1.62 o 
 -12   8  10      566.86      617.42     12.84 o 
 -10   8  10       70.65       57.84      5.70 o 
  -8   8  10      597.41      591.12     12.84 o 
  -6   8  10      101.43       94.39      7.47 o 
  -4   8  10      627.29      640.37     10.80 o 
  -2   8  10        0.43       -0.18      1.92 o 
   0   8  10      174.71      168.87      7.66 o 
   2   8  10      416.93      428.40     10.42 o 
   4   8  10      130.40      139.03      5.21 o 
   6   8  10       48.33       54.15      4.29 o 
   8   8  10      251.75      295.42      6.23 o 
 -17   9  10      192.31      231.21     12.37 o 
 -15   9  10        1.56        5.21      4.03 o 
 -13   9  10        7.93        2.32      5.83 o 
 -11   9  10      113.41      152.61      5.45 o 
  -9   9  10      155.81      182.85      6.32 o 
  -7   9  10        8.18       11.57      2.16 o 
  -5   9  10      140.81      196.50      5.89 o 
  -3   9  10      177.31      190.63      9.60 o 
  -1   9  10       60.53       62.37      5.46 o 
   1   9  10      137.28      159.67      6.05 o 
   3   9  10      112.92      120.03      4.52 o 
   5   9  10        7.50        7.05      3.25 o 
 -12  10  10      206.38      222.71      6.15 o 
 -10  10  10      276.31      292.50      7.72 o 
  -8  10  10       64.86       64.95      6.54 o 
  -6  10  10       94.99      104.91      6.65 o 
  -4  10  10        7.36        4.41      3.87 o 
  -2  10  10        0.88        8.28      8.73 o 
   0  10  10       44.00       55.85      3.78 o 
   2  10  10       21.38       19.26      3.90 o 
 -25   1  11       78.80       80.41      8.97 o 
 -23   1  11       56.81       69.42      8.13 o 
 -21   1  11     1279.41     1370.43     47.12 o 
 -19   1  11        9.08        5.42      6.69 o 
 -17   1  11      749.89      783.73     29.44 o 
 -15   1  11     2869.44     3251.36     95.68 o 
 -13   1  11      284.68      267.79     14.17 o 
 -11   1  11     5471.85     5905.72    112.57 o 
  -9   1  11     2171.83     2114.68     38.75 o 
  -7   1  11       49.68       71.92      3.37 o 
  -5   1  11      105.30      114.56      4.53 o 
  -3   1  11      337.67      216.91      6.36 o 
  -1   1  11      474.45      458.29     10.06 o 
   1   1  11       38.07       42.68      2.08 o 
   3   1  11       84.63       82.06      6.78 o 
   5   1  11       23.61       33.69      5.84 o 
   7   1  11       94.88      121.69      7.83 o 
   9   1  11       76.24       74.67      7.16 o 
  11   1  11       62.83       75.89      7.56 o 
  13   1  11       86.65       92.97      7.25 o 
 -26   2  11       20.55       13.61      5.10 o 
 -24   2  11       29.82       18.97      7.14 o 
 -22   2  11      536.29      590.27     19.97 o 
 -20   2  11      148.58      151.69      8.83 o 
 -18   2  11      808.76      747.56     17.20 o 
 -16   2  11       61.43       68.08      5.93 o 
 -14   2  11        6.90       18.51      9.94 o 
 -12   2  11      310.48      309.18     15.09 o 
 -10   2  11      114.99       96.10      4.17 o 
  -8   2  11      105.42      109.88      3.29 o 
  -6   2  11       24.02       26.61      2.71 o 
  -4   2  11     2424.80     2625.30     55.60 o 
  -2   2  11       63.61       65.10      2.38 o 
   0   2  11      223.81      157.58      5.42 o 
   2   2  11     1441.78     1399.63     32.61 o 
   4   2  11      360.39      418.39     14.68 o 
   6   2  11        3.16        1.65      4.37 o 
   8   2  11     1340.80     1382.58     34.89 o 
  10   2  11       84.93       96.54      9.59 o 
  12   2  11      404.80      403.40     14.49 o 
  14   2  11        5.16        4.95      4.05 o 
 -25   3  11        0.45        4.61      4.69 o 
 -23   3  11        9.56        5.10      5.67 o 
 -21   3  11        1.44       -1.60      5.95 o 
 -19   3  11      132.18      133.67      9.44 o 
 -17   3  11       92.40       80.04      7.42 o 
 -15   3  11      437.31      356.05     12.35 o 
 -13   3  11       55.88       43.60     11.21 o 
 -11   3  11      104.77      117.84     12.04 o 
  -9   3  11     1862.95     1676.11     39.83 o 
  -7   3  11      236.96      201.72      5.03 o 
  -5   3  11      502.94      422.02     10.35 o 
  -3   3  11      804.49      755.49     15.46 o 
  -1   3  11        5.33       12.72      1.94 o 
   1   3  11     3919.86     3859.14     84.83 o 
   3   3  11     1559.09     1469.22     30.81 o 
   5   3  11       28.30       28.98      4.50 o 
   7   3  11     3286.59     3189.81     55.08 o 
   9   3  11       37.58       43.32      4.85 o 
  11   3  11       14.47       25.80      5.84 o 
  13   3  11      485.61      446.17     25.25 o 
 -24   4  11       13.39       10.64      5.16 o 
 -22   4  11      343.55      383.33     14.04 o 
 -20   4  11       38.70       43.65      7.04 o 
 -18   4  11      365.55      320.55     11.52 o 
 -16   4  11      134.01      134.73      8.40 o 
 -14   4  11      114.36      107.48      6.45 o 
 -12   4  11        1.17        1.92      7.29 o 
 -10   4  11       12.18       15.70     13.88 o 
  -8   4  11     1868.44     1752.86     40.68 o 
  -6   4  11      388.95      382.78     18.07 o 
  -4   4  11      455.19      393.79      9.81 o 
  -2   4  11      490.23      439.94     12.52 o 
   0   4  11      664.89      636.71     18.55 o 
   2   4  11       15.12       12.45      2.72 o 
   4   4  11      348.19      317.16      7.45 o 
   6   4  11       13.94       20.47      3.42 o 
   8   4  11      344.26      347.07      7.17 o 
  10   4  11       88.29       93.40      5.34 o 
  12   4  11       98.70       90.55      6.33 o 
  14   4  11      346.73      393.65     19.16 o 
 -23   5  11        5.65        6.09      4.95 o 
 -21   5  11       29.62       17.31      6.12 o 
 -19   5  11      305.49      288.27     13.10 o 
 -17   5  11       59.79       51.07      7.71 o 
 -15   5  11     1214.89     1174.76     22.85 o 
 -13   5  11     1531.79     1578.57     28.25 o 
 -11   5  11     2390.09     2442.51     49.84 o 
  -9   5  11     4043.24     3860.85     59.41 o 
  -7   5  11      226.63      225.19      9.01 o 
  -5   5  11     2333.91     2223.51     43.44 o 
  -3   5  11     2194.01     2044.23     37.75 o 
  -1   5  11      220.65      225.16      5.19 o 
   1   5  11     2469.96     2310.31     26.96 o 
   3   5  11      414.42      391.43      7.65 o 
   5   5  11      593.16      595.97     11.14 o 
   7   5  11      461.18      451.94      8.49 o 
   9   5  11       12.18        9.43      1.96 o 
  11   5  11      185.62      173.32      5.80 o 
  13   5  11       12.06       11.43      3.39 o 
 -22   6  11      330.61      350.07     12.48 o 
 -20   6  11       69.12       81.56      6.63 o 
 -18   6  11        8.55        5.91      5.77 o 
 -16   6  11      706.14      715.09     18.70 o 
 -14   6  11     1352.63     1454.58     29.41 o 
 -12   6  11        1.56        4.64      5.61 o 
 -10   6  11     5297.42     5303.54     77.82 o 
  -8   6  11     1167.48     1072.22     23.71 o 
  -6   6  11      599.60      569.62      9.53 o 
  -4   6  11     2217.68     2040.36     28.64 o 
  -2   6  11      216.99      213.97      6.13 o 
   0   6  11     1528.06     1406.46     18.55 o 
   2   6  11      358.05      362.24      7.29 o 
   4   6  11       47.61       52.23      3.52 o 
   6   6  11       85.85       88.55      4.55 o 
   8   6  11        1.50        0.86      1.71 o 
  10   6  11        5.77        7.02      2.33 o 
 -21   7  11      135.56      136.36      6.91 o 
 -19   7  11       19.96       25.38      4.79 o 
 -17   7  11       23.86       25.95      5.43 o 
 -15   7  11       37.97       30.82      6.21 o 
 -13   7  11       91.40       77.24     11.03 o 
 -11   7  11       67.26       55.69      4.52 o 
  -9   7  11      783.62      817.32     18.67 o 
  -7   7  11        0.03        5.10      5.28 o 
  -5   7  11     1806.03     1777.29     24.66 o 
  -3   7  11       87.90      104.98      4.59 o 
  -1   7  11       55.50       52.28      4.81 o 
   1   7  11       81.07       82.85      4.80 o 
   3   7  11       28.79       25.32      2.08 o 
   5   7  11      837.23      848.80     14.55 o 
   7   7  11       52.09       45.78      2.45 o 
   9   7  11      124.74      132.82      3.34 o 
 -18   8  11        0.50       -1.12      1.33 o 
 -16   8  11      107.49      127.95      4.88 o 
 -14   8  11       10.92        8.50      2.90 o 
 -12   8  11        9.07        7.25      2.19 o 
 -10   8  11      283.65      340.66     17.20 o 
  -8   8  11      646.26      623.28     34.49 o 
  -6   8  11      562.12      632.95     20.62 o 
  -4   8  11     1005.82      937.32     18.45 o 
  -2   8  11       24.20       21.62      4.48 o 
   0   8  11      232.23      229.60      6.89 o 
   2   8  11      455.56      467.08      9.63 o 
   4   8  11        7.59        5.76      3.68 o 
   6   8  11       63.53       68.38      2.78 o 
   8   8  11       39.23       38.15      2.65 o 
 -15   9  11        1.58        4.24      1.61 o 
 -13   9  11      134.65      168.88      5.53 o 
 -11   9  11       74.81       73.62      8.45 o 
  -9   9  11        1.65       -3.55      2.37 o 
  -7   9  11       98.33       99.00      3.92 o 
  -5   9  11        0.79        9.45      1.86 o 
  -3   9  11      116.72      108.92      6.41 o 
  -1   9  11        5.43        4.29      3.72 o 
   1   9  11       14.50       13.76      3.02 o 
   3   9  11       15.80       12.88      3.28 o 
   5   9  11        2.63       -0.27      1.20 o 
 -12  10  11       63.95       57.39      2.77 o 
 -10  10  11      107.69      106.50      4.15 o 
  -8  10  11       12.75        2.71      1.44 o 
  -6  10  11      132.95      155.40     17.86 o 
  -4  10  11       15.34        9.63      4.50 o 
  -2  10  11        9.21       21.73      7.15 o 
   0  10  11        1.47        1.69      2.54 o 
 -26   0  12      102.81      116.78     13.75 o 
 -24   0  12      113.78      140.81     11.50 o 
 -22   0  12      210.74      226.25     14.58 o 
 -20   0  12     1721.67     1810.91     98.37 o 
 -18   0  12      106.05      100.39     11.07 o 
 -16   0  12     3637.16     3604.16    106.87 o 
 -14   0  12      268.48      249.20     15.04 o 
 -12   0  12     2094.23     2117.24     72.17 o 
 -10   0  12     2792.98     3040.46     75.50 o 
  -8   0  12     1377.89     1540.43     40.14 o 
  -6   0  12     9945.33    10557.56    250.13 o 
  -4   0  12     6302.97     6853.56    163.36 o 
  -2   0  12     2151.94     2228.03     68.66 o 
   0   0  12      225.61      201.15      7.61 o 
   2   0  12      198.73      177.06      6.86 o 
   4   0  12     1346.20     1199.65     49.92 o 
 -27   1  12        2.28       11.32      8.55 o 
 -25   1  12        2.47       12.06      7.02 o 
 -23   1  12       47.79       42.41     10.35 o 
 -21   1  12       55.03       69.47      9.40 o 
 -19   1  12        0.91        2.34      6.11 o 
 -17   1  12       15.13       24.10      6.18 o 
 -15   1  12      329.96      412.51     19.33 o 
 -13   1  12       85.31       94.73      9.05 o 
 -11   1  12      428.51      436.24     10.20 o 
  -9   1  12        0.54        8.63      1.87 o 
  -7   1  12     1470.11     1510.29     27.55 o 
  -5   1  12      149.71      209.88      5.65 o 
  -3   1  12      391.57      458.42      9.70 o 
  -1   1  12     2022.70     2219.24     48.41 o 
   1   1  12     2481.27     2221.61     51.97 o 
   3   1  12      357.72      340.68     17.71 o 
   5   1  12        1.79       10.18      8.89 o 
   7   1  12      601.29      615.37     18.94 o 
   9   1  12      183.47      203.48     14.81 o 
  11   1  12      140.63      133.69      8.87 o 
 -26   2  12       62.57       59.04      6.96 o 
 -24   2  12       45.16       49.04      6.48 o 
 -22   2  12       25.33       13.25      6.75 o 
 -20   2  12       20.67       17.64      6.24 o 
 -18   2  12      188.27      203.04      9.93 o 
 -16   2  12      899.19      897.24     19.78 o 
 -14   2  12     1075.18     1063.93     50.70 o 
 -12   2  12      324.41      302.72     15.36 o 
 -10   2  12     3340.02     3469.75     61.15 o 
  -8   2  12      863.55      823.41     17.94 o 
  -6   2  12      887.98      890.92     18.72 o 
  -4   2  12    12421.84    12038.18    248.20 o 
  -2   2  12      180.34      215.24      6.24 o 
   0   2  12     2069.31     2067.81     44.87 o 
   2   2  12     1701.24     1506.81     30.29 o 
   4   2  12      104.04      104.30      5.40 o 
   6   2  12     1133.34     1048.69     20.67 o 
   8   2  12      416.02      403.67     15.22 o 
  10   2  12        8.08        5.53      5.18 o 
  12   2  12      321.29      298.58     10.74 o 
 -25   3  12        3.72        1.82      4.54 o 
 -23   3  12      408.62      417.05     12.79 o 
 -21   3  12      358.88      317.69     12.03 o 
 -19   3  12       80.36       64.25      6.34 o 
 -17   3  12      291.59      234.86      8.58 o 
 -15   3  12       15.70       16.56      5.05 o 
 -13   3  12      244.08      224.11      9.74 o 
 -11   3  12      416.25      428.22     22.80 o 
  -9   3  12     1859.12     1749.25     41.38 o 
  -7   3  12     2368.60     2364.82     45.59 o 
  -5   3  12     2006.59     1815.15     38.94 o 
  -3   3  12     5032.93     5207.12    103.19 o 
  -1   3  12      454.87      444.66     11.42 o 
   1   3  12     2194.92     2208.71     32.08 o 
   3   3  12     4745.64     4557.80     60.93 o 
   5   3  12      129.14      126.15      6.74 o 
   7   3  12     2629.50     2730.90     47.53 o 
   9   3  12      101.43      117.18      8.11 o 
  11   3  12      583.23      572.14     30.57 o 
  13   3  12       16.09       18.80      3.39 o 
 -24   4  12       66.53       60.02      5.98 o 
 -22   4  12       30.35       23.96      5.62 o 
 -20   4  12      923.69      879.07     20.31 o 
 -18   4  12       14.37        6.90      5.27 o 
 -16   4  12      541.42      516.18     13.22 o 
 -14   4  12      411.03      433.56     12.50 o 
 -12   4  12      437.94      477.07     13.41 o 
 -10   4  12     2826.34     2828.01     49.69 o 
  -8   4  12      308.08      313.48     13.70 o 
  -6   4  12      602.63      626.42     15.05 o 
  -4   4  12     2037.22     1861.85     42.64 o 
  -2   4  12      235.89      188.65      6.86 o 
   0   4  12      755.45      718.42     10.39 o 
   2   4  12     2556.96     2515.96     32.21 o 
   4   4  12      167.83      184.64      6.19 o 
   6   4  12      313.78      308.30      7.91 o 
   8   4  12      485.17      503.86     12.39 o 
  10   4  12      172.20      209.73     12.75 o 
  12   4  12      450.41      458.69     20.04 o 
 -23   5  12       42.32       50.41      5.64 o 
 -21   5  12      244.10      277.38     12.91 o 
 -19   5  12      162.17      158.81      9.02 o 
 -17   5  12     1201.08     1213.02     25.03 o 
 -15   5  12      489.69      488.82     21.98 o 
 -13   5  12      171.05      157.77      8.48 o 
 -11   5  12     2826.38     2692.07     46.46 o 
  -9   5  12      846.42      827.79     14.30 o 
  -7   5  12      993.25      935.29     14.88 o 
  -5   5  12       67.79       64.79      4.48 o 
  -3   5  12      118.44       86.69      3.12 o 
  -1   5  12       42.90       53.64      4.47 o 
   1   5  12      239.21      174.43      4.88 o 
   3   5  12      650.53      620.04     13.09 o 
   5   5  12       21.52       30.38      3.52 o 
   7   5  12       73.19       89.76      3.58 o 
   9   5  12      501.10      516.35     12.73 o 
  11   5  12      308.96      335.26     22.38 o 
 -22   6  12       22.53       29.96      4.29 o 
 -20   6  12       17.29       23.37      7.44 o 
 -18   6  12      119.96      116.91      7.48 o 
 -16   6  12       26.57       23.43      6.10 o 
 -14   6  12      944.55      933.66     30.39 o 
 -12   6  12      253.22      244.83     11.13 o 
 -10   6  12      108.02       97.68      5.00 o 
  -8   6  12      131.64      101.29      4.39 o 
  -6   6  12       16.14       12.04      1.90 o 
  -4   6  12      233.76      220.69      6.72 o 
  -2   6  12        0.73        4.58      2.16 o 
   0   6  12      202.05      178.51      4.81 o 
   2   6  12      107.43       90.84      4.07 o 
   4   6  12       13.14       10.50      3.27 o 
   6   6  12        2.10        6.17      1.88 o 
   8   6  12       16.00       10.85      1.71 o 
  10   6  12        3.89       -0.13      1.75 o 
 -21   7  12       41.70       55.21      5.80 o 
 -19   7  12        4.56        1.42      1.49 o 
 -17   7  12       50.39       63.65      6.48 o 
 -15   7  12      117.76       84.36      8.86 o 
 -13   7  12       32.47       21.50      8.04 o 
 -11   7  12      964.83      933.13     29.92 o 
  -9   7  12       23.79       14.63      2.49 o 
  -7   7  12      456.08      408.79      9.12 o 
  -5   7  12      511.27      464.69     10.63 o 
  -3   7  12      374.71      346.28     13.31 o 
  -1   7  12      543.20      540.93     11.22 o 
   1   7  12       30.26       33.89      3.53 o 
   3   7  12       35.28       40.27      2.09 o 
   5   7  12       25.07       33.57      5.11 o 
   7   7  12       12.34        4.59      1.33 o 
   9   7  12       11.65        8.59      4.22 o 
 -18   8  12      325.61      401.67     10.44 o 
 -16   8  12      859.02      912.62     21.07 o 
 -14   8  12      815.74      939.80     21.97 o 
 -12   8  12      378.44      413.91     11.47 o 
 -10   8  12      634.81      704.20     17.64 o 
  -8   8  12        1.40        4.62      2.04 o 
  -6   8  12       65.93       67.28      3.57 o 
  -4   8  12        6.90        5.92      2.02 o 
  -2   8  12        0.36        0.00      3.93 o 
   0   8  12        0.74        3.74      3.47 o 
   2   8  12      238.87      234.71      6.33 o 
   4   8  12       11.28        9.33      3.26 o 
   6   8  12       75.33       65.87      2.49 o 
 -15   9  12      362.65      419.98     10.13 o 
 -13   9  12       20.92       34.25      2.30 o 
 -11   9  12      517.80      587.62     20.53 o 
  -9   9  12      191.54      188.06      6.26 o 
  -7   9  12       12.19       23.21      2.23 o 
  -5   9  12      565.15      558.41     15.49 o 
  -3   9  12      562.58      584.39     12.65 o 
  -1   9  12       64.59       67.82      4.07 o 
   1   9  12      306.07      309.25      6.46 o 
   3   9  12      224.74      235.75      6.71 o 
 -10  10  12        0.22        0.58      1.64 o 
  -8  10  12       53.52       48.47      5.43 o 
  -6  10  12        9.14        8.54      4.16 o 
  -4  10  12      143.82      126.74      5.57 o 
 -25   1  13      157.25      160.67      7.63 o 
 -23   1  13      219.10      249.43     12.08 o 
 -21   1  13     1023.79     1061.30     23.04 o 
 -19   1  13       88.91       74.88      7.21 o 
 -17   1  13     2009.58     2195.26     34.81 o 
 -15   1  13     2547.52     2568.50     47.81 o 
 -13   1  13      246.88      277.36     15.79 o 
 -11   1  13     2724.39     2763.64     54.01 o 
  -9   1  13     2311.58     2214.98     39.04 o 
  -7   1  13      265.14      245.63     10.32 o 
  -5   1  13     2578.28     2606.24     50.41 o 
  -3   1  13      647.39      642.27     13.71 o 
  -1   1  13      224.59      204.19      5.74 o 
   1   1  13      517.30      488.30     14.19 o 
   3   1  13      935.14      887.65     15.43 o 
   5   1  13      153.30      149.82     21.89 o 
   7   1  13     1137.16     1055.14     27.53 o 
   9   1  13       28.08       26.75      5.33 o 
 -26   2  13        0.04        3.14      4.69 o 
 -24   2  13       96.28       94.37      9.00 o 
 -22   2  13        8.27        9.90      5.86 o 
 -20   2  13      139.11      119.89      8.54 o 
 -18   2  13        0.07       -2.35      5.73 o 
 -16   2  13       30.28       31.97      5.69 o 
 -14   2  13      187.72      192.42      8.09 o 
 -12   2  13       18.98       13.50      9.70 o 
 -10   2  13       70.64       70.36      3.74 o 
  -8   2  13      668.97      656.18     14.21 o 
  -6   2  13      717.27      708.60     15.31 o 
  -4   2  13     3051.87     2960.91     61.77 o 
  -2   2  13     5077.30     4955.96    125.14 o 
   0   2  13       34.12       39.33      1.99 o 
   2   2  13     3414.80     3311.57     46.79 o 
   4   2  13     1504.39     1467.36     27.47 o 
   6   2  13      980.13     1012.62     28.28 o 
   8   2  13        8.24        9.97      5.25 o 
  10   2  13       48.80       40.62      5.24 o 
 -25   3  13      102.66      103.93      7.83 o 
 -23   3  13        1.53        4.05      4.98 o 
 -21   3  13      763.93      720.34     16.61 o 
 -19   3  13        5.81        0.79      5.12 o 
 -17   3  13       62.08       63.40      5.76 o 
 -15   3  13     1243.29     1239.26     24.32 o 
 -13   3  13      144.15      117.57      7.57 o 
 -11   3  13     1975.84     1897.58     34.00 o 
  -9   3  13     2924.43     2790.15     69.05 o 
  -7   3  13       54.05       38.43      2.68 o 
  -5   3  13     7888.79     7662.84    162.63 o 
  -3   3  13     1606.08     1308.26     28.54 o 
  -1   3  13      120.44      133.41      3.82 o 
   1   3  13     4107.91     3736.00     43.29 o 
   3   3  13       43.55       20.40      4.66 o 
   5   3  13       30.45       29.04      4.86 o 
   7   3  13      787.00      752.08     41.88 o 
   9   3  13       10.19       11.11      4.90 o 
  11   3  13      248.47      272.23     20.07 o 
 -24   4  13        9.55        8.35      4.32 o 
 -22   4  13      197.41      187.75      8.64 o 
 -20   4  13      170.92      155.81      8.72 o 
 -18   4  13       13.92       12.83      5.66 o 
 -16   4  13      265.05      251.13      9.40 o 
 -14   4  13     1170.58     1183.59     22.63 o 
 -12   4  13      671.43      636.38     28.46 o 
 -10   4  13        3.68        3.16      4.38 o 
  -8   4  13      159.18      164.52      5.16 o 
  -6   4  13      434.95      444.86      7.79 o 
  -4   4  13       23.30       29.15      2.19 o 
  -2   4  13     1290.99     1252.16     14.59 o 
   0   4  13       56.33       45.12      3.66 o 
   2   4  13      372.35      363.65      8.95 o 
   4   4  13        0.16       -3.24      3.11 o 
   6   4  13      146.96      147.91      5.13 o 
   8   4  13      106.84      119.97      7.03 o 
  10   4  13      269.08      262.57     15.54 o 
 -23   5  13        2.76        5.72      3.94 o 
 -21   5  13       36.84       34.43      5.35 o 
 -19   5  13        1.69        5.11      5.49 o 
 -17   5  13      174.25      182.14      9.18 o 
 -15   5  13        3.18        3.92      5.19 o 
 -13   5  13       55.32       57.90      5.95 o 
 -11   5  13      280.82      276.18      8.75 o 
  -9   5  13     1615.03     1590.86     27.91 o 
  -7   5  13      521.86      505.56      9.89 o 
  -5   5  13      955.20      968.47     13.21 o 
  -3   5  13     1325.92     1318.91     17.46 o 
  -1   5  13      591.95      584.27      9.64 o 
   1   5  13      612.44      667.43     11.18 o 
   3   5  13     1620.00     1683.32     23.40 o 
   5   5  13        5.47        7.91      2.52 o 
   7   5  13      223.98      217.92      5.71 o 
   9   5  13      203.83      229.24      9.34 o 
 -22   6  13      127.41      115.84      4.32 o 
 -20   6  13      113.63      121.49      6.36 o 
 -18   6  13       11.48       10.68      4.83 o 
 -16   6  13     1308.25     1397.59     25.74 o 
 -14   6  13       39.45       21.78      8.92 o 
 -12   6  13      711.06      711.20     17.49 o 
 -10   6  13       14.73       13.53      3.59 o 
  -8   6  13      184.10      192.58      5.43 o 
  -6   6  13        1.25        3.78      2.25 o 
  -4   6  13       51.75       48.71      3.36 o 
  -2   6  13      869.41      807.92     12.72 o 
   0   6  13      291.94      315.02      6.74 o 
   2   6  13     1587.19     1558.37     18.40 o 
   4   6  13      224.23      214.05      6.08 o 
   6   6  13      231.41      215.14      7.41 o 
   8   6  13      305.51      339.78     10.27 o 
 -21   7  13      303.73      307.40     15.66 o 
 -19   7  13      110.36      117.62     10.37 o 
 -17   7  13      259.82      275.44      8.35 o 
 -15   7  13        0.85       -0.32      1.78 o 
 -13   7  13       85.87       97.79      4.67 o 
 -11   7  13        6.92        0.73      2.06 o 
  -9   7  13        4.42        3.39      2.44 o 
  -7   7  13       63.80       24.63      4.67 o 
  -5   7  13      157.63      181.91      8.99 o 
  -3   7  13      190.05      165.96      9.47 o 
  -1   7  13      498.24      456.40     10.59 o 
   1   7  13      416.42      404.10      7.14 o 
   3   7  13      446.87      462.72      8.44 o 
   5   7  13       18.41       18.86      1.72 o 
   7   7  13       35.47       26.34      1.55 o 
 -18   8  13       24.04       26.03      1.96 o 
 -16   8  13      480.45      590.35     14.17 o 
 -14   8  13      510.10      582.75     22.48 o 
 -12   8  13      180.44      211.35     11.27 o 
 -10   8  13     1591.04     1721.70     29.89 o 
  -8   8  13       25.51       24.92     14.25 o 
  -6   8  13      550.10      614.59     13.02 o 
  -4   8  13      751.53      793.49     29.18 o 
  -2   8  13       23.53       28.47      3.81 o 
   0   8  13      503.31      538.39     10.01 o 
   2   8  13      171.97      163.12      5.93 o 
   4   8  13       20.86       13.40      2.49 o 
 -15   9  13      110.65      119.94      4.41 o 
 -13   9  13      284.37      305.59      9.67 o 
 -11   9  13       66.74       62.65      3.39 o 
  -9   9  13      367.29      377.76     10.01 o 
  -7   9  13       33.22       29.33      4.87 o 
  -5   9  13       80.70       86.82      4.83 o 
  -3   9  13      235.55      218.48      6.69 o 
  -1   9  13       10.30        7.87      2.39 o 
   1   9  13       18.12       16.49      3.03 o 
 -26   0  14      174.01      224.77     14.80 o 
 -24   0  14       25.82       32.70      8.54 o 
 -22   0  14      292.40      314.81     26.74 o 
 -20   0  14     1536.53     1674.22     48.58 o 
 -18   0  14       46.64       37.50      8.47 o 
 -16   0  14      231.53      226.36     14.77 o 
 -14   0  14     1951.54     1956.96     76.75 o 
 -12   0  14      257.81      235.01     22.98 o 
 -10   0  14      186.46      114.54     40.14 o 
  -8   0  14      614.08      592.75     31.54 o 
  -6   0  14     4672.56     4873.04    132.01 o 
  -4   0  14     2738.81     2386.83     86.16 o 
  -2   0  14     2827.80     2866.13    109.04 o 
   0   0  14      857.55      701.87     19.30 o 
   2   0  14     6057.83     5340.85    102.50 o 
   4   0  14     1040.35      907.19     37.50 o 
 -25   1  14        0.19        4.32      5.41 o 
 -23   1  14       30.98       29.57      6.82 o 
 -21   1  14       63.71       66.95      6.72 o 
 -19   1  14        0.05        2.67      5.42 o 
 -17   1  14        0.12       -1.45      4.94 o 
 -15   1  14       15.05       17.95      5.24 o 
 -13   1  14     1054.37     1035.77     27.97 o 
 -11   1  14       83.20       77.30      4.33 o 
  -9   1  14      686.53      668.40     15.21 o 
  -7   1  14     2345.45     2241.25     51.85 o 
  -5   1  14     1401.39     1433.16     32.63 o 
  -3   1  14     1521.19     1442.29     32.93 o 
  -1   1  14       24.50       34.71      1.42 o 
   1   1  14      767.48      771.58     13.08 o 
   3   1  14        0.11       -1.02      5.26 o 
   5   1  14      472.64      474.93     19.92 o 
   7   1  14       42.75       40.11     12.32 o 
 -26   2  14       40.29       44.14      5.23 o 
 -24   2  14        0.06        2.05      5.49 o 
 -22   2  14      124.48      138.89      9.29 o 
 -20   2  14      195.57      188.22      9.48 o 
 -18   2  14        3.28        2.28      5.71 o 
 -16   2  14     1725.15     1828.25     32.08 o 
 -14   2  14      234.15      212.33      9.43 o 
 -12   2  14     1075.78     1048.83     27.33 o 
 -10   2  14     1970.44     1799.05     48.80 o 
  -8   2  14      317.83      309.62      8.49 o 
  -6   2  14       24.52       15.19      1.47 o 
  -4   2  14      886.92      788.45     16.02 o 
  -2   2  14     1217.92     1216.38     22.73 o 
   0   2  14      768.85      685.44     11.29 o 
   2   2  14     1235.79     1184.29     22.71 o 
   4   2  14       22.62       25.15      5.76 o 
   6   2  14      372.80      356.56     17.33 o 
   8   2  14        7.53       15.18      4.51 o 
  10   2  14       58.65       43.42      8.48 o 
 -25   3  14       36.71       23.72      7.09 o 
 -23   3  14        0.29        2.95      5.49 o 
 -21   3  14        1.17        5.03      5.58 o 
 -19   3  14       40.22       39.66      6.46 o 
 -17   3  14       12.89       10.45      5.49 o 
 -15   3  14      103.42       97.06      6.60 o 
 -13   3  14       71.98       86.67      6.81 o 
 -11   3  14        0.93        1.00      2.10 o 
  -9   3  14      175.56      194.84      4.48 o 
  -7   3  14      342.38      314.84      7.08 o 
  -5   3  14      284.86      273.37      5.60 o 
  -3   3  14     1295.81     1323.89     16.63 o 
  -1   3  14      251.53      254.56      5.26 o 
   1   3  14       78.89       88.47      4.48 o 
   3   3  14        1.12        4.48      3.06 o 
   5   3  14        0.03       -1.96      5.14 o 
   7   3  14       76.02       90.92      7.19 o 
   9   3  14      186.43      197.54      7.36 o 
  11   3  14        7.15        5.77      6.62 o 
 -24   4  14       11.79       16.37      4.14 o 
 -22   4  14      185.09      192.57      8.25 o 
 -20   4  14      109.83       98.59      7.27 o 
 -18   4  14        1.08        1.28      5.14 o 
 -16   4  14     1613.79     1564.67     26.55 o 
 -14   4  14      182.13      185.95      8.31 o 
 -12   4  14      807.61      738.12     25.57 o 
 -10   4  14     2830.23     2568.50     35.14 o 
  -8   4  14        1.57       -0.05      4.22 o 
  -6   4  14      660.12      620.66      9.31 o 
  -4   4  14      733.21      667.17     10.41 o 
  -2   4  14      593.20      529.64      8.40 o 
   0   4  14      777.54      694.69      9.89 o 
   2   4  14      357.38      350.09      8.07 o 
   4   4  14       31.02       27.38      3.44 o 
   6   4  14      231.00      221.97     17.18 o 
   8   4  14      162.54      192.62     16.42 o 
  10   4  14       10.91       19.65      3.85 o 
 -23   5  14       91.18       94.14      4.82 o 
 -21   5  14      117.61      156.14      7.12 o 
 -19   5  14        3.12       -0.30      4.78 o 
 -17   5  14      115.44       95.40      6.89 o 
 -15   5  14      208.31      203.47      7.87 o 
 -13   5  14       36.45       41.98      4.53 o 
 -11   5  14      947.20      935.09     28.46 o 
  -9   5  14       52.46       41.50      3.65 o 
  -7   5  14      261.16      245.60      9.56 o 
  -5   5  14      236.12      244.60      4.93 o 
  -3   5  14     1024.93      863.02     13.60 o 
  -1   5  14      326.90      275.66      6.06 o 
   1   5  14      386.28      333.72      6.69 o 
   3   5  14        1.78        2.95      3.14 o 
   5   5  14      247.37      206.30      8.92 o 
   7   5  14       13.84       11.56      2.32 o 
   9   5  14        2.11        6.22      3.15 o 
 -22   6  14      134.99      120.58      6.26 o 
 -20   6  14      152.84      135.77      4.60 o 
 -18   6  14        1.46        5.44      1.87 o 
 -16   6  14      403.24      407.37     10.68 o 
 -14   6  14      313.85      303.04     28.00 o 
 -12   6  14      809.53      754.23     17.53 o 
 -10   6  14       51.69       36.03      2.97 o 
  -8   6  14      218.70      204.77     13.35 o 
  -6   6  14       69.82       55.87      5.71 o 
  -4   6  14      352.24      350.66      5.77 o 
  -2   6  14       51.03       55.57      5.37 o 
   0   6  14      291.71      311.06      7.73 o 
   2   6  14        0.59        3.54      2.57 o 
   4   6  14       13.69       22.26      2.95 o 
   6   6  14        1.71        4.64      2.01 o 
   8   6  14       35.40       31.37      9.30 o 
 -19   7  14      181.26      188.60      5.71 o 
 -17   7  14      219.73      270.72      8.73 o 
 -15   7  14      403.12      456.50     14.83 o 
 -13   7  14       61.38       48.67      6.96 o 
 -11   7  14      147.21      170.53      5.52 o 
  -9   7  14      248.67      246.16      7.24 o 
  -7   7  14       42.11       28.38      2.64 o 
  -5   7  14      286.29      260.52      6.43 o 
  -3   7  14      263.27      247.72      8.13 o 
  -1   7  14       29.02       23.90      4.58 o 
   1   7  14      181.66      173.88      4.79 o 
   3   7  14       91.28      102.29      3.09 o 
   5   7  14        0.12        0.35      0.89 o 
 -16   8  14       47.51       67.83      2.95 o 
 -14   8  14      158.74      181.88      6.47 o 
 -12   8  14      102.70       94.22      4.40 o 
 -10   8  14      319.27      343.20     18.56 o 
  -8   8  14      287.91      272.81      8.04 o 
  -6   8  14        1.52        2.84      3.74 o 
  -4   8  14      292.72      285.32      8.41 o 
  -2   8  14        0.04        2.72      3.01 o 
   0   8  14       38.00       27.44      4.02 o 
   2   8  14       53.13       45.66      3.77 o 
 -13   9  14        0.07       -2.08      1.32 o 
 -11   9  14      329.90      333.96      8.75 o 
  -9   9  14      505.67      622.91     14.52 o 
  -7   9  14        3.81        6.86      4.33 o 
  -5   9  14      745.66      793.40     14.79 o 
  -3   9  14      445.76      510.25      9.06 o 
  -1   9  14        0.55       -0.59      2.86 o 
 -25   1  15       47.95       55.87      5.84 o 
 -23   1  15      165.03      150.21      8.42 o 
 -21   1  15      281.93      291.37     13.22 o 
 -19   1  15       40.82       25.18      5.63 o 
 -17   1  15       13.55        8.46      5.11 o 
 -15   1  15       41.69       32.21      5.46 o 
 -13   1  15      127.64      147.18      8.87 o 
 -11   1  15      746.32      734.05     13.97 o 
  -9   1  15     5301.49     4962.66     87.07 o 
  -7   1  15     1256.89     1183.59     16.83 o 
  -5   1  15     8291.74     7435.73     85.18 o 
  -3   1  15     1535.61     1381.31     16.18 o 
  -1   1  15      853.69      720.57     10.40 o 
   1   1  15     2850.80     2637.38     37.49 o 
   3   1  15       78.58       55.35      7.69 o 
   5   1  15        5.05        4.16      1.08 o 
   7   1  15      122.85      117.58      9.26 o 
 -26   2  15        2.24        1.07      3.93 o 
 -24   2  15       11.48       13.70      5.20 o 
 -22   2  15      136.12      138.35      8.69 o 
 -20   2  15       11.33       10.91      6.21 o 
 -18   2  15       15.26       15.67      5.51 o 
 -16   2  15     1605.48     1626.02     28.42 o 
 -14   2  15      218.62      205.42      8.18 o 
 -12   2  15     1844.35     1706.17     29.73 o 
 -10   2  15     3487.66     3389.09     40.81 o 
  -8   2  15      461.84      509.10      8.04 o 
  -6   2  15     9779.76     9275.07    106.00 o 
  -4   2  15      304.50      370.07      5.78 o 
  -2   2  15      818.90      802.21     12.77 o 
   0   2  15      817.87      808.97     12.09 o 
   2   2  15      148.28      137.77      5.85 o 
   4   2  15      136.56      157.11     11.21 o 
   6   2  15       49.86       32.16      4.45 o 
   8   2  15       13.03       20.15      7.87 o 
 -25   3  15       21.43       21.47      4.87 o 
 -23   3  15       87.74       81.45      6.69 o 
 -21   3  15      454.87      447.13     21.46 o 
 -19   3  15        4.60        7.37      6.06 o 
 -17   3  15      877.36      899.28     20.97 o 
 -15   3  15      596.04      556.49     15.94 o 
 -13   3  15      473.12      441.60     18.23 o 
 -11   3  15     1671.33     1534.21     26.48 o 
  -9   3  15     2367.36     2170.47     26.86 o 
  -7   3  15      836.34      754.55     10.79 o 
  -5   3  15     3381.83     3163.18     39.76 o 
  -3   3  15     1005.48      968.44     13.49 o 
  -1   3  15      151.70      114.34      3.29 o 
   1   3  15       39.42       40.44      4.17 o 
   3   3  15        1.20        2.63      2.89 o 
   5   3  15      132.71      119.16      6.43 o 
   7   3  15       26.69       16.23      1.31 o 
   9   3  15      240.58      223.30      6.13 o 
 -24   4  15        1.92        3.40      5.36 o 
 -22   4  15        7.67       15.28      4.90 o 
 -20   4  15       47.18       59.23      6.49 o 
 -18   4  15       82.11       74.07      7.11 o 
 -16   4  15       16.21       19.88      4.95 o 
 -14   4  15     1548.29     1423.20     37.03 o 
 -12   4  15        3.33        0.71      5.71 o 
 -10   4  15     1527.19     1438.23     29.72 o 
  -8   4  15     1088.52      925.45     15.63 o 
  -6   4  15      705.43      713.65     13.91 o 
  -4   4  15     1025.02      887.81     12.91 o 
  -2   4  15       10.21       15.59      2.66 o 
   0   4  15       56.62       43.58      2.30 o 
   2   4  15      186.54      171.54      4.21 o 
   4   4  15        2.88        1.26      2.62 o 
   6   4  15       34.96       48.04      2.19 o 
   8   4  15      362.52      363.41     11.19 o 
 -23   5  15       83.20       81.93     17.70 o 
 -21   5  15      357.89      353.20      9.27 o 
 -19   5  15       52.06       42.46      4.84 o 
 -17   5  15     1283.20     1231.92     25.36 o 
 -15   5  15        9.29       16.37      2.79 o 
 -13   5  15      562.18      509.65     20.45 o 
 -11   5  15      427.03      409.86     13.23 o 
  -9   5  15       89.14       83.02      7.26 o 
  -7   5  15      467.93      441.44     13.09 o 
  -5   5  15      693.94      627.73     10.59 o 
  -3   5  15       32.11       31.15      4.03 o 
  -1   5  15      680.66      631.89     10.18 o 
   1   5  15       20.09       20.04      3.29 o 
   3   5  15       16.83       16.72      1.99 o 
   5   5  15       13.53       17.66      5.11 o 
   7   5  15        7.00       15.01      3.14 o 
 -20   6  15        6.53       10.51      1.81 o 
 -18   6  15      104.73       89.81      8.02 o 
 -16   6  15       53.48       39.44      2.82 o 
 -14   6  15       29.47       38.85      3.08 o 
 -12   6  15      153.04      136.38      5.01 o 
 -10   6  15       15.24       13.61      3.22 o 
  -8   6  15      442.73      361.85     12.37 o 
  -6   6  15      226.55      205.24      9.22 o 
  -4   6  15      745.59      682.62     11.41 o 
  -2   6  15       65.47       82.84      3.60 o 
   0   6  15      123.14      134.88      4.99 o 
   2   6  15     1195.10     1274.79     19.74 o 
   4   6  15       95.47      120.36      3.09 o 
   6   6  15      289.18      312.78     25.65 o 
 -19   7  15        5.35        2.50      1.44 o 
 -17   7  15       36.03       53.50      4.24 o 
 -15   7  15       11.05        5.73      1.74 o 
 -13   7  15        0.03        2.24      1.77 o 
 -11   7  15        0.22        1.79      2.48 o 
  -9   7  15      118.70      144.71     11.24 o 
  -7   7  15        9.88        9.14      1.97 o 
  -5   7  15       91.50       80.17      4.93 o 
  -3   7  15        4.78        0.86      3.32 o 
  -1   7  15      131.59      154.84      4.18 o 
   1   7  15        2.51        6.60      1.46 o 
   3   7  15       29.67       46.24      4.09 o 
 -16   8  15       96.84      102.09      4.01 o 
 -14   8  15      280.60      306.45      9.76 o 
 -12   8  15      100.62      110.03      4.27 o 
 -10   8  15      473.94      478.77     13.66 o 
  -8   8  15       89.10      108.49      5.42 o 
  -6   8  15        0.48        1.76      3.64 o 
  -4   8  15      461.85      479.92      9.25 o 
  -2   8  15      485.55      565.21     12.43 o 
   0   8  15       63.39       58.63      3.68 o 
 -11   9  15      153.89      126.04      6.20 o 
  -9   9  15        6.82       11.28      4.19 o 
  -7   9  15       21.75       20.53      7.26 o 
  -5   9  15       19.39       25.01      2.90 o 
 -26   0  16       65.61       82.75      7.89 o 
 -24   0  16      933.23     1061.99     28.60 o 
 -22   0  16        9.17        8.96      7.33 o 
 -20   0  16      616.38      596.47     22.48 o 
 -18   0  16      937.66      923.17     29.69 o 
 -16   0  16      240.64      234.78     13.43 o 
 -14   0  16      826.01      760.58     21.99 o 
 -12   0  16     1889.73     1728.96     34.25 o 
 -10   0  16     1129.87      994.35     19.35 o 
  -8   0  16      856.38      726.76     15.39 o 
  -6   0  16      228.76      207.66      5.93 o 
  -4   0  16     1554.18     1446.16     29.40 o 
  -2   0  16        1.88        4.34      1.21 o 
   0   0  16      290.95      255.68      8.06 o 
   2   0  16       40.43       34.01      1.80 o 
 -25   1  16       26.55       28.86      4.74 o 
 -23   1  16      404.70      453.48     13.84 o 
 -21   1  16       69.14       82.42      6.03 o 
 -19   1  16       13.72       17.13      5.28 o 
 -17   1  16      242.31      250.40      9.54 o 
 -15   1  16      422.98      429.45     11.08 o 
 -13   1  16        0.40        6.14      6.46 o 
 -11   1  16      349.89      338.38      6.36 o 
  -9   1  16      110.81      117.80      3.40 o 
  -7   1  16      249.22      220.06      4.17 o 
  -5   1  16       39.18       37.27      2.33 o 
  -3   1  16       52.95       60.75      2.81 o 
  -1   1  16       11.85       11.36      1.39 o 
   1   1  16      865.79      739.90     13.80 o 
   3   1  16      164.94      158.34      5.46 o 
   5   1  16       31.17       27.78      3.42 o 
 -24   2  16       32.36       41.64      5.18 o 
 -22   2  16      207.09      270.19     13.60 o 
 -20   2  16      320.75      355.17     12.80 o 
 -18   2  16        9.02        6.75      4.95 o 
 -16   2  16      419.75      388.95     14.23 o 
 -14   2  16     1703.66     1674.98     38.86 o 
 -12   2  16       52.25       37.51      6.18 o 
 -10   2  16     4053.80     3613.62     48.98 o 
  -8   2  16      138.28      123.69      3.94 o 
  -6   2  16     1101.34      993.95     15.87 o 
  -4   2  16       89.27      103.73      3.28 o 
  -2   2  16       69.55       86.87      2.87 o 
   0   2  16       30.83       29.57      2.01 o 
   2   2  16        9.85        8.35      2.83 o 
   4   2  16      195.97      200.45     10.32 o 
   6   2  16        5.51        9.06      1.04 o 
 -25   3  16      115.47      122.25      7.39 o 
 -23   3  16       14.93       12.91      4.52 o 
 -21   3  16      474.41      541.25     30.17 o 
 -19   3  16      574.61      612.30     35.25 o 
 -17   3  16      590.13      594.24     17.69 o 
 -15   3  16     1940.48     1971.93     54.65 o 
 -13   3  16       99.25       94.44      6.87 o 
 -11   3  16     3340.20     3293.97     52.06 o 
  -9   3  16      487.62      451.30      9.39 o 
  -7   3  16     1877.78     1860.41     26.69 o 
  -5   3  16       95.77      104.38      4.39 o 
  -3   3  16       16.95       13.36      2.95 o 
  -1   3  16       18.55       15.27      2.43 o 
   1   3  16       42.88       31.89      3.27 o 
   3   3  16       30.76       29.87      4.50 o 
   5   3  16       35.48       28.56      6.53 o 
   7   3  16       16.79       26.28      8.10 o 
 -24   4  16       42.44       32.11      4.56 o 
 -22   4  16      441.23      491.17     22.66 o 
 -20   4  16       23.88       37.95      7.42 o 
 -18   4  16       35.57       46.16      8.43 o 
 -16   4  16      980.97      959.19     25.00 o 
 -14   4  16      787.23      746.48     21.34 o 
 -12   4  16      612.28      601.24     15.04 o 
 -10   4  16      988.44      920.10     28.53 o 
  -8   4  16      686.97      679.05     15.14 o 
  -6   4  16      573.21      491.41      9.79 o 
  -4   4  16      280.82      313.10      6.17 o 
  -2   4  16        0.88        0.90      1.67 o 
   0   4  16        0.85        0.20      1.88 o 
   2   4  16       60.90       67.07      3.53 o 
   4   4  16        4.95        6.07      3.67 o 
   6   4  16       17.08       25.36      4.35 o 
 -21   5  16        3.57        4.52      5.51 o 
 -19   5  16      214.92      213.05     11.48 o 
 -17   5  16      555.21      530.36     59.27 o 
 -15   5  16      876.36      831.84     52.35 o 
 -13   5  16      534.41      482.68     38.61 o 
 -11   5  16       27.38       21.89      6.68 o 
  -9   5  16     1307.86     1176.66     32.20 o 
  -7   5  16      289.58      277.23      6.57 o 
  -5   5  16      906.94      897.42     15.24 o 
  -3   5  16     1071.84     1093.55     15.85 o 
  -1   5  16       23.36       21.38      2.00 o 
   1   5  16      568.46      613.63     15.40 o 
   3   5  16      376.45      414.20      7.37 o 
   5   5  16      104.42      125.03     12.83 o 
 -20   6  16      139.13      125.69     13.34 o 
 -18   6  16       89.23       71.90      3.65 o 
 -16   6  16      199.76      227.52     17.47 o 
 -14   6  16        3.88        2.32      1.93 o 
 -12   6  16       81.98      100.07      8.48 o 
 -10   6  16      112.95      111.69      5.30 o 
  -8   6  16       69.18       77.23     10.72 o 
  -6   6  16        9.82       21.89      4.78 o 
  -4   6  16        0.52        7.63      3.14 o 
  -2   6  16       33.81       27.67      2.22 o 
   0   6  16        0.11        1.87      2.86 o 
   2   6  16      109.88      106.40      3.89 o 
   4   6  16        3.85       10.09      5.31 o 
 -17   7  16        1.10       -1.11      1.40 o 
 -15   7  16      272.81      293.90      9.48 o 
 -13   7  16      185.06      205.20      6.55 o 
 -11   7  16       67.34       49.61      3.89 o 
  -9   7  16      487.74      523.05     11.35 o 
  -7   7  16      318.87      358.72     17.14 o 
  -5   7  16      100.02       99.97      5.49 o 
  -3   7  16      867.90      919.79     17.14 o 
  -1   7  16      174.65      173.02      4.58 o 
   1   7  16      141.43      150.73      3.90 o 
 -14   8  16      136.29      135.30      4.51 o 
 -12   8  16       25.34       24.18      2.96 o 
 -10   8  16       29.49       33.76      5.14 o 
  -8   8  16        1.86        0.73      3.53 o 
  -6   8  16       20.19       26.27      3.26 o 
  -4   8  16       34.47       32.95      3.63 o 
  -2   8  16       45.95       51.30      3.93 o 
 -25   1  17        9.57        8.92      5.09 o 
 -23   1  17      589.75      662.62     15.70 o 
 -21   1  17      136.00      153.36      7.38 o 
 -19   1  17      976.34     1013.63     20.53 o 
 -17   1  17       10.44        6.37      5.82 o 
 -15   1  17     1914.21     1862.53     62.92 o 
 -13   1  17        3.69        7.29      4.63 o 
 -11   1  17     2978.52     2781.31     38.40 o 
  -9   1  17       22.74       20.31      3.48 o 
  -7   1  17      204.50      148.21      5.03 o 
  -5   1  17      372.56      362.70      7.09 o 
  -3   1  17       17.57       14.09      1.92 o 
  -1   1  17       75.00       63.97      2.63 o 
   1   1  17      406.69      356.49      8.37 o 
   3   1  17      182.43      176.79      5.65 o 
 -24   2  17      121.71      144.46      8.39 o 
 -22   2  17        0.12        2.76      6.05 o 
 -20   2  17      723.86      835.73     17.64 o 
 -18   2  17        1.04        2.27      5.32 o 
 -16   2  17       82.53       87.07      7.04 o 
 -14   2  17     1372.50     1370.53     36.36 o 
 -12   2  17       40.70       31.14      5.35 o 
 -10   2  17       53.13       40.37      4.44 o 
  -8   2  17      352.40      374.16      7.87 o 
  -6   2  17       56.60       80.06      3.06 o 
  -4   2  17      188.36      207.08      4.95 o 
  -2   2  17       66.54       85.24      7.29 o 
   0   2  17       23.40       29.80      3.66 o 
   2   2  17      114.20      110.75      6.94 o 
   4   2  17        6.11        1.14      7.15 o 
 -23   3  17      283.00      307.33     26.34 o 
 -21   3  17      254.82      279.61     28.22 o 
 -19   3  17       55.44       80.38      8.52 o 
 -17   3  17     1934.30     2040.92     48.51 o 
 -15   3  17      818.12      669.43     29.65 o 
 -13   3  17      747.67      643.91     19.13 o 
 -11   3  17     1020.77      956.84     19.44 o 
  -9   3  17        4.46        4.30      3.46 o 
  -7   3  17      307.00      231.91      5.79 o 
  -5   3  17       42.57       24.28      2.03 o 
  -3   3  17        7.82        7.52      1.55 o 
  -1   3  17      268.56      257.47     11.77 o 
   1   3  17        1.14        2.24      1.33 o 
   3   3  17      276.75      280.70     21.07 o 
   5   3  17       15.42       24.02      7.24 o 
 -22   4  17        2.42        3.01      4.84 o 
 -20   4  17      431.36      505.24     37.15 o 
 -18   4  17       34.78       31.79     13.12 o 
 -16   4  17      600.88      594.44     34.82 o 
 -14   4  17       24.12       30.41      8.85 o 
 -12   4  17       38.66       38.49      5.97 o 
 -10   4  17      670.14      668.08     15.69 o 
  -8   4  17      130.66      153.65      5.69 o 
  -6   4  17       78.01       70.29      3.12 o 
  -4   4  17      508.49      630.51     10.89 o 
  -2   4  17      169.25      201.90      9.32 o 
   0   4  17       16.78       25.16      1.85 o 
   2   4  17      685.30      727.09     25.09 o 
   4   4  17        6.68       10.66      1.55 o 
 -21   5  17       49.56       22.92      9.71 o 
 -19   5  17       22.91       10.90     10.97 o 
 -17   5  17       11.72       10.86     12.22 o 
 -15   5  17      444.76      415.31     22.59 o 
 -13   5  17       16.22       27.51     11.56 o 
 -11   5  17       27.77       21.26      7.08 o 
  -9   5  17       10.40       12.67      5.23 o 
  -7   5  17       49.74       61.25      3.22 o 
  -5   5  17        1.36        0.62      1.79 o 
  -3   5  17       62.21       63.06      5.21 o 
  -1   5  17       25.47       20.90      5.49 o 
   1   5  17        0.50        4.73      1.90 o 
   3   5  17        0.35        3.85      1.36 o 
 -14   6  17      562.87      542.56     19.08 o 
 -12   6  17        1.34       10.04      7.12 o 
 -10   6  17      487.56      467.27     14.81 o 
  -8   6  17      322.67      380.37     13.79 o 
  -6   6  17      187.06      204.03      7.19 o 
  -4   6  17      848.89      943.59     14.93 o 
  -2   6  17       18.47       28.51      2.02 o 
   0   6  17      419.37      461.73      9.12 o 
   2   6  17       53.73       61.68      2.74 o 
 -15   7  17        1.76       14.42      9.22 o 
 -13   7  17        0.70       -4.73      7.89 o 
 -11   7  17       32.35       30.71      8.33 o 
  -9   7  17       99.31      113.29      7.01 o 
  -7   7  17       67.78       66.46      4.77 o 
  -5   7  17       54.61       83.50      6.46 o 
  -3   7  17       50.53       59.75      4.62 o 
  -1   7  17       29.92       27.45      1.67 o 
 -12   8  17        0.20       11.70      6.19 o 
 -10   8  17       36.71       38.93      6.46 o 
  -8   8  17      319.70      302.43     11.83 o 
  -6   8  17        0.31        0.31      3.45 o 
 -24   0  18      463.14      475.96     26.49 o 
 -22   0  18     1354.73     1461.51     57.28 o 
 -20   0  18      837.46      982.68     49.34 o 
 -18   0  18      443.22      385.92     30.50 o 
 -16   0  18     5034.46     4673.45    199.87 o 
 -14   0  18      148.87      138.97      9.13 o 
 -12   0  18     1896.94     1773.32     33.36 o 
 -10   0  18     1460.28     1462.02     31.93 o 
  -8   0  18      108.16      102.55      6.71 o 
  -6   0  18     1138.38      990.50     20.48 o 
  -4   0  18      518.42      476.40     12.32 o 
  -2   0  18      131.90      136.52      8.03 o 
   0   0  18       34.71       17.17      3.78 o 
 -23   1  18      102.00      113.34     15.77 o 
 -21   1  18       85.38       91.94     12.18 o 
 -19   1  18        5.40       10.34     10.64 o 
 -17   1  18      198.81      187.38     22.57 o 
 -15   1  18      367.89      351.38     18.75 o 
 -13   1  18      221.09      186.49      7.18 o 
 -11   1  18       49.08       39.87      3.85 o 
  -9   1  18       95.18       88.59      4.86 o 
  -7   1  18      151.43      133.53      5.07 o 
  -5   1  18        0.25        0.21      2.22 o 
  -3   1  18        8.74        9.59      1.36 o 
  -1   1  18        0.64       -0.22      1.23 o 
   1   1  18       53.94       51.69      3.24 o 
 -24   2  18       46.95       34.70     10.75 o 
 -22   2  18      703.52      708.84     35.60 o 
 -20   2  18      343.85      396.54     37.45 o 
 -18   2  18      456.03      454.77     22.67 o 
 -16   2  18      292.95      282.36     19.41 o 
 -14   2  18       28.16       21.70      8.93 o 
 -12   2  18       83.85       78.42      4.77 o 
 -10   2  18        7.58        3.28      3.46 o 
  -8   2  18     1383.04     1366.72     21.28 o 
  -6   2  18       73.86       54.08      3.30 o 
  -4   2  18      436.72      405.03      7.50 o 
  -2   2  18      731.67      704.91     12.49 o 
   0   2  18       10.98       15.18      1.43 o 
   2   2  18      314.24      314.25      9.64 o 
 -23   3  18       82.81       68.38     11.60 o 
 -21   3  18      234.53      227.52     18.81 o 
 -19   3  18        1.38       -0.53     10.81 o 
 -17   3  18       37.96       36.47     13.98 o 
 -15   3  18      139.03      130.71     14.96 o 
 -13   3  18        4.50        8.50      4.90 o 
 -11   3  18      287.55      232.25      7.36 o 
  -9   3  18      288.75      335.63      9.23 o 
  -7   3  18      370.73      340.00      7.05 o 
  -5   3  18        3.21       -2.72      1.36 o 
  -3   3  18      254.32      228.62      8.57 o 
  -1   3  18      183.27      164.45      4.25 o 
   1   3  18      109.67      133.60      4.86 o 
   3   3  18       99.77      100.74      3.59 o 
 -22   4  18       38.72       22.68      9.25 o 
 -20   4  18       63.35       44.61     11.31 o 
 -18   4  18       87.15       96.60     14.51 o 
 -16   4  18        4.27        4.81      8.73 o 
 -14   4  18       19.73       28.33      9.06 o 
 -12   4  18      350.41      373.86     11.54 o 
 -10   4  18       11.07       13.93      5.01 o 
  -8   4  18      388.46      397.69      8.74 o 
  -6   4  18      182.40      202.53      4.66 o 
  -4   4  18      196.34      174.00      5.05 o 
  -2   4  18      242.53      284.18      6.75 o 
   0   4  18       21.19       32.24      2.67 o 
   2   4  18       94.69      114.22      4.12 o 
   4   4  18      298.95      317.25      9.55 o 
 -21   5  18       99.16       62.90     10.39 o 
 -19   5  18      377.82      347.92     21.40 o 
 -17   5  18       58.32       58.94     13.68 o 
 -15   5  18      656.91      673.38     29.50 o 
 -13   5  18       58.35       75.63     12.24 o 
 -11   5  18      321.73      355.89     16.16 o 
  -9   5  18      457.58      508.72     39.17 o 
  -7   5  18        2.39        6.97      3.22 o 
  -5   5  18      107.49      129.22      3.78 o 
  -3   5  18      121.25      140.08      4.37 o 
  -1   5  18       46.62       46.11      2.19 o 
   1   5  18        1.84        3.58      1.27 o 
 -16   6  18      100.59      104.98     12.49 o 
 -14   6  18        6.03       13.99      9.41 o 
 -12   6  18      210.46      186.13      8.78 o 
 -10   6  18      151.12      179.27      7.29 o 
  -8   6  18      126.37      140.12      6.38 o 
  -6   6  18        1.53        4.12      3.29 o 
  -4   6  18      288.05      266.96      6.33 o 
  -2   6  18       97.05      114.68      3.31 o 
   0   6  18      102.93       98.68      2.98 o 
 -15   7  18      452.90      511.07     20.34 o 
 -13   7  18      166.76      204.35     12.44 o 
 -11   7  18      480.72      541.53     19.83 o 
  -9   7  18      996.63     1115.99     24.04 o 
  -7   7  18        3.92        3.75      2.88 o 
  -5   7  18      240.67      243.31      8.07 o 
  -3   7  18      837.70      838.21     17.88 o 
 -23   1  19      229.27      218.79     18.22 o 
 -21   1  19      146.87      215.66     15.83 o 
 -19   1  19        1.28       12.42     10.51 o 
 -17   1  19       79.83       94.11     17.75 o 
 -15   1  19      115.78      123.60      9.35 o 
 -13   1  19      252.59      275.98      7.45 o 
 -11   1  19      274.97      236.13      6.34 o 
  -9   1  19       33.17       43.41      3.63 o 
  -7   1  19      342.26      352.95      7.78 o 
  -5   1  19        6.26        8.88      2.46 o 
  -3   1  19      389.91      397.98     11.05 o 
  -1   1  19      265.18      269.57     11.91 o 
   1   1  19       49.68       54.23      4.25 o 
 -22   2  19        5.92        7.30     10.02 o 
 -20   2  19        8.24        1.29      8.76 o 
 -18   2  19        0.02       -1.81      9.25 o 
 -16   2  19      295.11      245.54     14.17 o 
 -14   2  19        9.52        7.81      4.79 o 
 -12   2  19      387.97      335.68      8.16 o 
 -10   2  19      160.74      131.41      4.95 o 
  -8   2  19       21.58       28.45      5.46 o 
  -6   2  19      651.15      576.49     10.79 o 
  -4   2  19       20.71        9.34      1.75 o 
  -2   2  19      121.59      141.00      9.75 o 
   0   2  19       38.65       42.82      2.49 o 
   2   2  19       37.46       49.81      4.27 o 
 -21   3  19       40.96       36.40     10.65 o 
 -19   3  19        0.91        0.06     10.40 o 
 -17   3  19       31.42       29.24      9.29 o 
 -15   3  19       89.64       84.50      9.83 o 
 -13   3  19      155.56      152.41      7.29 o 
 -11   3  19        8.71       11.19      3.85 o 
  -9   3  19      326.54      288.75      7.95 o 
  -7   3  19      261.79      293.26      7.24 o 
  -5   3  19       38.10       32.68      3.82 o 
  -3   3  19      672.70      721.14     13.59 o 
  -1   3  19      177.56      205.90      5.60 o 
   1   3  19      227.70      215.35      6.83 o 
   3   3  19      417.14      426.58     14.28 o 
 -20   4  19       39.98       28.60      9.86 o 
 -18   4  19       18.51       12.53     10.68 o 
 -16   4  19        3.17        6.35      8.01 o 
 -14   4  19        2.70        7.91      7.91 o 
 -12   4  19       50.08       60.03      5.92 o 
 -10   4  19       54.92       58.79      4.71 o 
  -8   4  19      155.78      152.00     10.15 o 
  -6   4  19        0.29        2.11      2.05 o 
  -4   4  19      281.82      267.27      6.37 o 
  -2   4  19      114.24      123.30      4.73 o 
   0   4  19       13.32       13.15      1.49 o 
   2   4  19      313.08      286.50      8.92 o 
 -19   5  19       12.56       14.58     10.32 o 
 -17   5  19       43.13       18.53      6.72 o 
 -15   5  19      195.36      189.52     14.47 o 
 -13   5  19        9.66        9.06      5.80 o 
 -11   5  19       29.89       29.21      4.21 o 
  -9   5  19       51.13       74.45      5.54 o 
  -7   5  19      175.14      213.04      6.00 o 
  -5   5  19       16.28       23.17      3.60 o 
  -3   5  19      111.38      106.32      3.98 o 
  -1   5  19       46.97       51.92      5.40 o 
 -16   6  19      328.39      303.86     15.36 o 
 -14   6  19      544.62      611.10     22.47 o 
 -12   6  19      264.06      311.14      9.11 o 
 -10   6  19      141.23      165.35      9.46 o 
  -8   6  19       34.52       35.02      3.63 o 
  -6   6  19        0.26        4.20      3.17 o 
  -4   6  19      158.42      179.89      5.58 o 
 -11   7  19        1.28        0.22      4.72 o 
  -9   7  19        6.25        7.51      2.72 o 
 -22   0  20       34.16       23.23     11.34 o 
 -20   0  20      149.20      183.43     19.26 o 
 -18   0  20       12.16       -2.32     12.70 o 
 -16   0  20       84.57       92.96     12.35 o 
 -14   0  20      423.73      480.73     21.01 o 
 -12   0  20        1.96        2.51      4.80 o 
 -10   0  20      788.32      786.49     20.09 o 
  -8   0  20      115.09      122.25      7.43 o 
  -6   0  20       38.53       37.51      4.20 o 
  -4   0  20      139.56      129.18      7.99 o 
  -2   0  20      656.43      623.66     21.69 o 
 -21   1  20       54.70       61.35      9.76 o 
 -19   1  20        0.21       -2.22      8.66 o 
 -17   1  20       43.95       38.63      7.65 o 
 -15   1  20        2.74        4.88      5.56 o 
 -13   1  20       26.25       12.14      3.50 o 
 -11   1  20       74.61       74.85      4.71 o 
  -9   1  20        1.47        0.10      2.67 o 
  -7   1  20      119.20      115.54      3.75 o 
  -5   1  20       69.04       67.19      3.43 o 
  -3   1  20      121.00      117.68      6.11 o 
  -1   1  20       14.34       17.63      2.56 o 
 -22   2  20        8.86        4.07      8.96 o 
 -20   2  20        3.14        5.46      8.12 o 
 -18   2  20       63.68       69.68     10.78 o 
 -16   2  20       83.15       78.53      6.29 o 
 -14   2  20      247.05      254.72      7.77 o 
 -12   2  20      349.40      380.06     11.95 o 
 -10   2  20      233.81      229.69      5.57 o 
  -8   2  20     2095.40     2035.40     29.24 o 
  -6   2  20        5.66        4.82      2.56 o 
  -4   2  20      766.60      784.15     18.49 o 
  -2   2  20      244.74      253.06      7.42 o 
   0   2  20        0.06        2.43      2.88 o 
 -21   3  20        0.71       -3.68      8.36 o 
 -19   3  20        4.49        3.91      9.94 o 
 -17   3  20        0.11        2.55      6.45 o 
 -15   3  20       59.24       65.31      6.32 o 
 -13   3  20       56.64       59.84      5.13 o 
 -11   3  20        6.58        9.53      3.50 o 
  -9   3  20      541.91      475.58      9.38 o 
  -7   3  20      170.03      194.84      5.26 o 
  -5   3  20      241.09      207.52      5.61 o 
  -3   3  20      258.46      276.26      8.06 o 
  -1   3  20       35.24       43.72      4.95 o 
   1   3  20       58.43       53.94      3.95 o 
 -20   4  20       15.53        7.99      8.83 o 
 -18   4  20       38.96       41.46      7.62 o 
 -16   4  20        0.51        1.26      7.01 o 
 -14   4  20      125.52      130.38      6.40 o 
 -12   4  20      142.07      144.82      6.52 o 
 -10   4  20      222.64      210.92      8.53 o 
  -8   4  20      314.39      342.23      7.88 o 
  -6   4  20        6.74       17.59      3.40 o 
  -4   4  20      162.46      158.88      5.46 o 
  -2   4  20      176.59      177.07      6.86 o 
 -17   5  20      249.74      266.78     10.94 o 
 -15   5  20      267.63      301.38     11.82 o 
 -13   5  20        3.01        5.10      3.72 o 
 -11   5  20      288.11      308.89      9.03 o 
  -9   5  20      362.51      414.72      9.72 o 
  -7   5  20       31.60       26.70      3.37 o 
  -5   5  20       70.97       92.65      8.05 o 
  -3   5  20      185.03      192.50      7.15 o 
 -14   6  20       15.90       13.99      5.89 o 
 -12   6  20      158.05      171.91      6.09 o 
 -10   6  20        3.67       13.07      2.98 o 
  -8   6  20      322.24      341.04     15.52 o 
 -21   1  21       19.70       14.72      7.57 o 
 -19   1  21       65.22       65.05      9.72 o 
 -17   1  21        1.75        5.28      4.97 o 
 -15   1  21      112.05      113.95     10.42 o 
 -13   1  21      487.35      497.43     14.18 o 
 -11   1  21       44.13       51.61      3.79 o 
  -9   1  21      363.48      371.68      8.02 o 
  -7   1  21     1053.28     1072.90     19.20 o 
  -5   1  21       64.36       79.67      4.21 o 
  -3   1  21      778.90      796.16     18.27 o 
  -1   1  21      103.62      101.41      5.59 o 
 -20   2  21       55.59       64.83      8.93 o 
 -18   2  21       23.03       17.43      6.00 o 
 -16   2  21       70.98       74.45      6.53 o 
 -14   2  21       75.91       79.57      4.93 o 
 -12   2  21       32.41       35.72      3.39 o 
 -10   2  21       13.60        9.87      2.80 o 
  -8   2  21      279.50      284.91      5.82 o 
  -6   2  21      208.30      211.08      5.80 o 
  -4   2  21       60.37       71.52      5.79 o 
  -2   2  21      277.49      286.57     11.20 o 
 -19   3  21      208.41      182.57      9.94 o 
 -17   3  21      136.11      122.51      7.97 o 
 -15   3  21      236.46      241.90      8.11 o 
 -13   3  21      381.14      389.41      9.53 o 
 -11   3  21       22.51       30.17      3.25 o 
  -9   3  21      231.10      261.31      5.60 o 
  -7   3  21      155.18      118.36      4.19 o 
  -5   3  21       23.75       23.08      3.32 o 
  -3   3  21      260.73      243.97      9.05 o 
 -18   4  21      100.00       99.10      9.96 o 
 -16   4  21       24.61       32.76      8.28 o 
 -14   4  21      208.54      248.05      8.34 o 
 -12   4  21        9.75       11.03      3.10 o 
 -10   4  21        4.20        6.29      2.68 o 
  -8   4  21       66.25       67.19      4.91 o 
  -6   4  21        7.70        6.04      2.21 o 
  -4   4  21      100.81       86.15      6.59 o 
 -15   5  21      143.04      164.64     10.14 o 
 -13   5  21      280.53      306.35     13.89 o 
 -11   5  21      197.70      210.72     10.22 o 
  -9   5  21      369.97      374.95      9.79 o 
  -7   5  21        0.20        2.10      2.12 o 
 -20   0  22       39.54       35.19     10.71 o 
 -18   0  22      248.94      286.58     18.06 o 
 -16   0  22       20.27       24.95      6.48 o 
 -14   0  22      598.84      630.37     16.41 o 
 -12   0  22      361.80      400.65     14.64 o 
 -10   0  22      332.95      361.45      9.97 o 
  -8   0  22     1105.44     1197.20     38.50 o 
  -6   0  22      302.32      372.27     13.95 o 
  -4   0  22      668.39      655.49     20.98 o 
 -19   1  22        1.85        4.09      4.54 o 
 -17   1  22       16.89       13.11      4.56 o 
 -15   1  22        0.89        2.99      4.34 o 
 -13   1  22       62.85       64.93      3.97 o 
 -11   1  22       79.91       73.74      3.65 o 
  -9   1  22      119.45      161.10      5.37 o 
  -7   1  22       59.51       66.13      3.91 o 
  -5   1  22        5.68        6.14      3.09 o 
  -3   1  22       70.95       70.57      4.48 o 
 -18   2  22      271.32      261.74      9.00 o 
 -16   2  22      192.20      206.23      7.44 o 
 -14   2  22      651.45      657.94     12.42 o 
 -12   2  22        4.56       13.48      2.87 o 
 -10   2  22      511.26      516.87      9.03 o 
  -8   2  22      376.21      399.76      8.78 o 
  -6   2  22       36.65       35.33      3.60 o 
  -4   2  22      265.75      288.39      9.58 o 
 -17   3  22        2.90        3.56      4.48 o 
 -15   3  22      186.60      195.19      8.47 o 
 -13   3  22       56.32       57.94      5.32 o 
 -11   3  22       25.39       21.58      4.59 o 
  -9   3  22      301.26      302.59      7.89 o 
  -7   3  22        5.77        7.15      2.95 o 
  -5   3  22       26.36       22.75      2.86 o 
 -14   4  22      125.21      156.23      5.78 o 
 -12   4  22        0.74        0.62      2.55 o 
 -10   4  22        0.64        2.39      2.95 o 
  -8   4  22      134.99      145.62      5.90 o 
 -17   1  23       11.04       10.27      3.70 o 
 -15   1  23      237.46      258.78      7.48 o 
 -13   1  23      448.50      451.38      7.77 o 
 -11   1  23      249.42      274.16      6.59 o 
  -9   1  23      560.71      493.10     11.94 o 
  -7   1  23        0.78       -0.84      2.21 o 
 -16   2  23       30.89       31.87      3.99 o 
 -14   2  23       39.11       49.92      3.58 o 
 -12   2  23       24.14       31.36      3.11 o 
 -10   2  23      227.01      230.51      7.45 o 
  -8   2  23        1.55        3.81      2.57 o 
                                                 
